# Supplementary material for: Contribution of adipocyte Na/K-ATPase α1/CD36 signaling induced exosome secretion in response to oxidized LDL
Source: Front Cardiovasc Med. 2023 Apr 27;10:1046495. doi: 10.3389/fcvm.2023.1046495 (PMC10174328; doi:10.3389/fcvm.2023.1046495)
Supplement: Supplementary file 1 [file Datasheet1.zip]

Archive with 22 entries (19 files):
- 3T3 adipocytes MCP-1/
- __MACOSX/._3T3 adipocytes MCP-1
- 3T3 adipocytes MCP-1/MCP-1 3T3L1.xpt.xlsx
- __MACOSX/3T3 adipocytes MCP-1/._MCP-1 3T3L1.xpt.xlsx
- 3T3 adipocytes MCP-1/MCP-1 3T3L1.pzfx
- __MACOSX/3T3 adipocytes MCP-1/._MCP-1 3T3L1.pzfx
- RT-PCR-3T3L1/
- __MACOSX/._RT-PCR-3T3L1
- RT-PCR-3T3L1/3T3-PCR- Final.xlsx
- __MACOSX/RT-PCR-3T3L1/._3T3-PCR- Final.xlsx
- RT-PCR-3T3L1/Raw from machine/
- __MACOSX/RT-PCR-3T3L1/._Raw from machine
- RT-PCR-3T3L1/3T3L1 -PCR.pzfx
- __MACOSX/RT-PCR-3T3L1/._3T3L1 -PCR.pzfx
- RT-PCR-3T3L1/Raw from machine/3T3 cells PAPER- GAPDH-FINAL.xls
- __MACOSX/RT-PCR-3T3L1/Raw from machine/._3T3 cells PAPER- GAPDH-FINAL.xls
- RT-PCR-3T3L1/Raw from machine/3T3 cells PAPER- TFAM-FINAL.xls
- __MACOSX/RT-PCR-3T3L1/Raw from machine/._3T3 cells PAPER- TFAM-FINAL.xls
- RT-PCR-3T3L1/Raw from machine/3T3 cells PAPER- NRF1-FINAL.xls
- __MACOSX/RT-PCR-3T3L1/Raw from machine/._3T3 cells PAPER- NRF1-FINAL.xls
- RT-PCR-3T3L1/Raw from machine/3T3 cells PAPER-MFN-1-FINAL.xls
- __MACOSX/RT-PCR-3T3L1/Raw from machine/._3T3 cells PAPER-MFN-1-FINAL.xls
