# Supplementary material for: Contribution of adipocyte Na/K-ATPase α1/CD36 signaling induced exosome secretion in response to oxidized LDL
Source: Front Cardiovasc Med. 2023 Apr 27;10:1046495. doi: 10.3389/fcvm.2023.1046495 (PMC10174328; doi:10.3389/fcvm.2023.1046495)
Supplement: Supplementary file 1 [file Datasheet1.zip › 3T3 adipocytes MCP-1/MCP-1 3T3L1.xpt.xlsx]

## Sheet: Plate 1 - Sheet1
					MCP-1 - 3T3 L1 Cells
		Standards (pg/ml)
		Conc	Ab @ 450nm	Blank correction
	Blank	0	0.061	0
	I	2.74	0.065	0.004
	II	8.23	0.078	0.017
	III	24.69	0.086	0.025
	IV	74.07	0.15	0.089
	V	222.2	0.477	0.416
	VI	666.7	1.389	1.328
	VII	2000	2.489	2.428
	Samples (1:2 Dilution)
			Samples	Ab @ 450nm	Blank correction	Concentration (pg/ml)	Dilution factor correction (*3)	AVG
			CTRL-1	0.185	0.124	42.2308	126.692	89.7692		Samples	AVG Concentration (pg/ml)
			CTRL-2	0.171	0.11	31.4615	94.3846
			CTRL-3	0.157	0.096	20.6923	62.0769			Control	89.7692
			CTRL-4	0.163	0.102	25.3077	75.9231			pNaKtide	40.1538
										OxLDL	1319.77
			pNaKtide 1	0.144	0.083	10.6923	32.0769	40.1538		OxLDL+pNaKtide	149.769
			pNaKtide 2	0.155	0.094	19.1538	57.4615
			pNaKtide 3	0.145	0.084	11.4615	34.3846
			pNaKtide 4	0.146	0.085	12.2308	36.6923
			OxLDL-50-1	0.629	0.568	383.769	1151.31	1319.77
			OxLDL-50-2	0.82	0.759	530.692	1592.08
			OxLDL-50-3	0.733	0.672	463.769	1391.31
			OxLDL-50-4	0.626	0.565	381.462	1144.38
			OxLDL+PNK-1	0.194	0.133	49.1538	147.462	149.769
			OxLDL+PNK-2	0.195	0.134	49.9231	149.769
			OxLDL+PNK-3	0.195	0.134	49.9231	149.769
			OxLDL+PNK-4	0.196	0.135	50.6923	152.077
