# Supplementary material for: Contribution of adipocyte Na/K-ATPase α1/CD36 signaling induced exosome secretion in response to oxidized LDL
Source: Front Cardiovasc Med. 2023 Apr 27;10:1046495. doi: 10.3389/fcvm.2023.1046495 (PMC10174328; doi:10.3389/fcvm.2023.1046495)
Supplement: Supplementary file 1 [file Datasheet1.zip › RT-PCR-3T3L1/3T3-PCR- Final.xlsx]

## Sheet: TFAM
3T3 cells
Groups	TFAM	Endogenous control GAPDH	DCT	DDCT	2^(-DDCT)	Fold Change
	Avg. CT	Avg. CT	Gene of interest - Endogenous control	DCT - DCT, 1		Relative to Average of control		Groups
C 1	24.582	15.7303	8.85178	-0.0614884	1.04354			C	1.00467
C2	24.3042	15.4895	8.8147	-0.0985739	1.07071			PNK	0.848748
C3	24.4253	15.345	9.0803	0.167027	0.890676			OXLDL	0.719142
C4	24.4749	15.5218	8.95315	0.0398729	0.972741			OX+PNK	1.15869
C5	24.5182	15.7758	8.74236	-0.170908	1.12577
C6	24.4319	15.6095	8.82238	-0.0908959	1.06503
C7	24.3224	15.4685	8.85381	-0.0594637	1.04208
C8	24.3907	15.203	9.1877	0.27443	0.826777
Average	24.4312	15.5179	8.91327	0	1.00467
PNK1	24.6078	15.5206	9.08721	0.173935	0.886422
PNK2	24.5573	15.6076	8.94973	0.036453	0.975049
PNK3	24.4305	15.2222	9.20833	0.295055	0.815041
PNK4	24.6355	15.5172	9.11827	0.205001	0.867538
PNK5	24.6474	15.5323	9.11512	0.201844	0.869439
PNK6	24.5183	15.0465	9.47179	0.558518	0.678999
Average	24.5662	15.4077	9.15841	0.245134	0.848748	#DIV/0!
OXLDL1	24.904	15.4996	9.4044	0.491132	0.711466
OXLDL2	27.9271	17.979	9.94818	1.0349	0.488049
OXLDL3	24.5692	15.661	8.90818	-0.00509572	1.00354
OXLDL4	24.8715	15.7069	9.16459	0.251314	0.840131
OXLDL5	24.8962	15.5355	9.36068	0.447407	0.73336
OXLDL6	24.9048	15.5642	9.34063	0.427356	0.743623
OXLDL7	24.759	15.2804	9.4786	0.565327	0.675802
OXLDL8	25.4456	15.6885	9.7571	0.843824	0.557165
Average	25.2847	15.8644	9.42029	0.507021	0.719142	#DIV/0!
OX+PNK1	24.5321	15.5173	9.01478	0.101508	0.932058
OX+PNK2	24.7042	15.8597	8.84446	-0.0688145	1.04885
OX+PNK3	24.6885	15.6281	9.06035	0.147074	0.90308
OX+PNK4	24.8435	15.8972	8.94631	0.0330379	0.97736
OX+PNK5	24.679	16.4765	8.20248	-0.710796	1.63671
OX+PNK6	24.7983	16.5847	8.21359	-0.699685	1.62415
OX+PNK7	24.8793	15.9495	8.92976	0.0164897	0.988635
Average	24.7321	15.9876	8.74453	-0.168741	1.15869	#DIV/0!

## Sheet: NRF1
3T3 cells
Groups	NRF1	Endogenous control GAPDH	DCT	DDCT	2^(-DDCT)	Fold Change
	Avg. CT	Avg. CT	Gene of interest - Endogenous control	DCT - DCT, 1		Relative to Average of control		Groups
C 1	24.925	15.7303	9.1947	-0.146161	1.10662			C	1.00335
C2	24.8032	15.4895	9.31368	-0.0271795	1.01902			PNK	0.978578
C3	24.7618	15.345	9.41689	0.0760262	0.948667			OXLDL	0.598435
C4	24.8516	15.5218	9.32982	-0.0110433	1.00768			OX+PNK	1.39409
C5	24.9118	15.7758	9.13592	-0.204939	1.15264
C6	25.0405	15.6095	9.43098	0.0901177	0.939446
C7	24.8605	15.4685	9.39191	0.0510428	0.965238
C8	24.716	15.203	9.513	0.172136	0.887528
Average	24.8588	15.5179	9.34086	0	1.00335
PNK1	24.8147	15.5206	9.29411	-0.0467489	1.03293
PNK2	24.8974	15.6076	9.28981	-0.0510538	1.03602
PNK3	24.6332	15.2222	9.411	0.0701392	0.952546
PNK4	24.7621	15.5172	9.24487	-0.0959957	1.0688
PNK5	24.9181	15.5323	9.38579	0.0449269	0.969339
PNK6	24.6881	15.0465	9.64162	0.300758	0.811826
Average	24.7856	15.4077	9.37787	0.0370042	0.978578	#DIV/0!
OXLDL1	25.719	15.4996	10.2194	0.878527	0.543923
OXLDL2	27.8432	17.979	9.86419	0.52333	0.695764
OXLDL3	25.5411	15.661	9.88005	0.53919	0.688157
OXLDL4	25.6822	15.7069	9.97525	0.634388	0.644214
OXLDL5	25.5911	15.5355	10.0556	0.714771	0.609302
OXLDL6	25.6527	15.5642	10.0885	0.74766	0.595569
OXLDL7	25.7428	15.2804	10.4624	1.12158	0.459589
OXLDL8	25.8893	15.6885	10.2008	0.859972	0.550963
Average	25.9577	15.8644	10.0933	0.752428	0.598435	#DIV/0!
OX+PNK1	24.928	15.5173	9.41063	0.0697663	0.952792
OX+PNK2	24.9434	15.8597	9.08368	-0.257178	1.19514
OX+PNK3	24.8789	15.6281	9.25082	-0.0900428	1.0644
OX+PNK4	24.9384	15.8972	9.04118	-0.299683	1.23087
OX+PNK5	24.8776	16.4765	8.40107	-0.939795	1.91826
OX+PNK6	24.9615	16.5847	8.3768	-0.964064	1.9508
OX+PNK7	24.7579	15.9495	8.80842	-0.532445	1.44638
Average	24.898	15.9876	8.91037	-0.430492	1.39409	#DIV/0!

## Sheet: MFN-1
3T3 cells
Groups	MNF1	Endogenous control GAPDH	DCT	DDCT	2^(-DDCT)	Fold Change
	Avg. CT	Avg. CT	Gene of interest - Endogenous control	DCT - DCT, 1		Relative to Average of control		Groups
C 1	25.0589	15.7303	9.32859	-0.0986609	1.07078			C	1.00494
C2	24.9386	15.4895	9.44917	0.0219188	0.984922			PNK	0.976165
C3	24.8456	15.345	9.50062	0.0733647	0.950419			OXLDL	0.67369
C4	24.9357	15.5218	9.41397	-0.0132833	1.00925			OX+PNK	1.37646
C5	24.9242	15.7758	9.14837	-0.278885	1.21326
C6	25.0035	15.6095	9.39397	-0.0332866	1.02334
C7	24.977	15.4685	9.50845	0.0811992	0.945272
C8	24.8779	15.203	9.67489	0.247633	0.842277
Average	24.9452	15.5179	9.42726	0	1.00494
PNK1	25.111	15.5206	9.59039	0.163139	0.89308
PNK2	25.1398	15.6076	9.53227	0.105011	0.929798
PNK3	24.7139	15.2222	9.49172	0.0644698	0.956297
PNK4	24.8001	15.5172	9.28283	-0.144424	1.10529
PNK5	24.831	15.5323	9.2987	-0.128551	1.0932
PNK6	24.6593	15.0465	9.61278	0.185526	0.879328
Average	24.8759	15.4077	9.46812	0.0408618	0.976165	#DIV/0!
OXLDL1	25.721	15.4996	10.2214	0.794136	0.576689
OXLDL2	28.9295	17.979	10.9506	1.52333	0.347881
OXLDL3	25.2152	15.661	9.55419	0.126931	0.915778
OXLDL4	25.4306	15.7069	9.7237	0.296449	0.814254
OXLDL5	25.3478	15.5355	9.81233	0.385071	0.765741
OXLDL6	25.344	15.5642	9.77982	0.352567	0.783189
OXLDL7	25.5648	15.2804	10.2844	0.857182	0.55203
OXLDL8	25.7733	15.6885	10.0848	0.657548	0.633955
Average	25.9158	15.8644	10.0514	0.624152	0.67369	#DIV/0!
OX+PNK1	24.7891	15.5173	9.27175	-0.155506	1.11381
OX+PNK2	24.9369	15.8597	9.07719	-0.350063	1.27462
OX+PNK3	24.9216	15.6281	9.29346	-0.133792	1.09717
OX+PNK4	24.9982	15.8972	9.10097	-0.326284	1.25378
OX+PNK5	25.077	16.4765	8.60049	-0.826763	1.7737
OX+PNK6	25.167	16.5847	8.58228	-0.84498	1.79624
OX+PNK7	24.9698	15.9495	9.02026	-0.406993	1.32592
Average	24.9799	15.9876	8.99234	-0.434912	1.37646	#DIV/0!
