# Supplementary material for: Contribution of adipocyte Na/K-ATPase α1/CD36 signaling induced exosome secretion in response to oxidized LDL
Source: Front Cardiovasc Med. 2023 Apr 27;10:1046495. doi: 10.3389/fcvm.2023.1046495 (PMC10174328; doi:10.3389/fcvm.2023.1046495)
Supplement: Supplementary file 1 [file Datasheet1.zip › RT-PCR-3T3L1/Raw from machine/3T3 cells PAPER- GAPDH-FINAL.xls]

## Sheet: Results
Block Type	96fast
Chemistry	SYBR_GREEN
Experiment File Name	D:\Users\INSTR-ADMIN\Desktop\3T3 CELLS\3T3 cells PAPER- GAPDH.eds
Experiment Run End Time	2022-08-03 17:05:32 PM EDT
Instrument Type	sds7500fast
Passive Reference	ROX
Well	Sample Name	Target Name	Task	Reporter	Quencher	RQ	RQ Min	RQ Max	Cт	Cт Mean	Cт SD	ΔCт	ΔCт Mean	ΔCт SE	HK Control ΔCт Mean	HK Control ΔCт SE	ΔΔCт	Automatic Ct Threshold	Ct Threshold	Automatic Baseline	Baseline Start	Baseline End	Efficiency	Tm1	Tm2	Tm3	Comments
A1	C 1	GAPDH	UNKNOWN	SYBR	None				15.6969	15.7303	0.0471606							TRUE	0.428532	TRUE	3	7	1	84.3679
A2	C 1	GAPDH	UNKNOWN	SYBR	None				15.7636	15.7303	0.0471606							TRUE	0.428532	TRUE	3	8	1	84.3679
A3	C 2	GAPDH	UNKNOWN	SYBR	None				15.458	15.4895	0.0445071							TRUE	0.428532	TRUE	3	9	1	84.3679
A4	C 2	GAPDH	UNKNOWN	SYBR	None				15.5209	15.4895	0.0445071							TRUE	0.428532	TRUE	3	7	1	84.543
A5	C 3	GAPDH	UNKNOWN	SYBR	None				15.3335	15.345	0.0161615							TRUE	0.428532	TRUE	3	8	1	84.543
A6	C 3	GAPDH	UNKNOWN	SYBR	None				15.3564	15.345	0.0161615							TRUE	0.428532	TRUE	3	7	1	84.543
A7	C 4	GAPDH	UNKNOWN	SYBR	None				15.5396	15.5218	0.0253083							TRUE	0.428532	TRUE	3	8	1	84.543
A8	C 4	GAPDH	UNKNOWN	SYBR	None				15.5039	15.5218	0.0253083							TRUE	0.428532	TRUE	3	8	1	84.3679
A9	C 5	GAPDH	UNKNOWN	SYBR	None				15.7778	15.7758	0.00274595							TRUE	0.428532	TRUE	3	9	1	84.3679
A10	C 5	GAPDH	UNKNOWN	SYBR	None				15.7739	15.7758	0.00274595							TRUE	0.428532	TRUE	3	8	1	84.3679
A11	C 6	GAPDH	UNKNOWN	SYBR	None				15.5222	15.6095	0.123583							TRUE	0.428532	TRUE	3	8	1	84.3679
A12	C 6	GAPDH	UNKNOWN	SYBR	None				15.6969	15.6095	0.123583							TRUE	0.428532	TRUE	3	9	1	84.1927
B1	C 7	GAPDH	UNKNOWN	SYBR	None				15.5205	15.4685	0.0734636							TRUE	0.428532	TRUE	3	8	1	84.543
B2	C 7	GAPDH	UNKNOWN	SYBR	None				15.4166	15.4685	0.0734636							TRUE	0.428532	TRUE	3	8	1	84.543
B3	C 8	GAPDH	UNKNOWN	SYBR	None				15.2599	15.203	0.0804364							TRUE	0.428532	TRUE	3	7	1	84.7181
B4	C 8	GAPDH	UNKNOWN	SYBR	None				15.1461	15.203	0.0804364							TRUE	0.428532	TRUE	3	7	1	84.7181
B5	PNK 1	GAPDH	UNKNOWN	SYBR	None				15.5184	15.5206	0.00309526							TRUE	0.428532	TRUE	3	10	1	84.7181
B6	PNK 1	GAPDH	UNKNOWN	SYBR	None				15.5228	15.5206	0.00309526							TRUE	0.428532	TRUE	3	9	1	84.7181
B7	PNK 2	GAPDH	UNKNOWN	SYBR	None				15.6559	15.6076	0.0683548							TRUE	0.428532	TRUE	3	10	1	84.7181
B8	PNK 2	GAPDH	UNKNOWN	SYBR	None				15.5592	15.6076	0.0683548							TRUE	0.428532	TRUE	3	10	1	84.543
B9	PNK 3	GAPDH	UNKNOWN	SYBR	None				15.2151	15.2222	0.0100168							TRUE	0.428532	TRUE	3	9	1	84.543
B10	PNK 3	GAPDH	UNKNOWN	SYBR	None				15.2293	15.2222	0.0100168							TRUE	0.428532	TRUE	3	10	1	84.543
B11	PNK 4	GAPDH	UNKNOWN	SYBR	None				15.5079	15.5172	0.0132213							TRUE	0.428532	TRUE	3	9	1	84.3679
B12	PNK 4	GAPDH	UNKNOWN	SYBR	None				15.5266	15.5172	0.0132213							TRUE	0.428532	TRUE	3	9	1	84.3679
C1	PNK 5	GAPDH	UNKNOWN	SYBR	None				15.5987	15.5323	0.0938351							TRUE	0.428532	TRUE	3	9	1	84.543
C2	PNK 5	GAPDH	UNKNOWN	SYBR	None				15.466	15.5323	0.0938351							TRUE	0.428532	TRUE	3	9	1	84.8933
C3	PNK 6	GAPDH	UNKNOWN	SYBR	None				15.0401	15.0465	0.00911114							TRUE	0.428532	TRUE	3	8	1	84.8933
C4	PNK 6	GAPDH	UNKNOWN	SYBR	None				15.053	15.0465	0.00911114							TRUE	0.428532	TRUE	3	9	1	85.0684
C7	OXLDL 1	GAPDH	UNKNOWN	SYBR	None				15.5162	15.4996	0.0235658							TRUE	0.428532	TRUE	3	8	1	84.8933
C8	OXLDL 1	GAPDH	UNKNOWN	SYBR	None				15.4829	15.4996	0.0235658							TRUE	0.428532	TRUE	3	9	1	84.7181
C9	OXLDL 2	GAPDH	UNKNOWN	SYBR	None				18.0102	17.979	0.0442508							TRUE	0.428532	TRUE	3	11	1	84.7181
C10	OXLDL 2	GAPDH	UNKNOWN	SYBR	None				17.9477	17.979	0.0442508							TRUE	0.428532	TRUE	3	10	1	84.543
C11	OXLDL 3	GAPDH	UNKNOWN	SYBR	None				15.6567	15.661	0.00613321							TRUE	0.428532	TRUE	3	10	1	84.543
C12	OXLDL 3	GAPDH	UNKNOWN	SYBR	None				15.6653	15.661	0.00613321							TRUE	0.428532	TRUE	3	8	1	84.3679
D1	OXLDL 4	GAPDH	UNKNOWN	SYBR	None				15.7558	15.7069	0.0690655							TRUE	0.428532	TRUE	3	9	1	84.7181
D2	OXLDL 4	GAPDH	UNKNOWN	SYBR	None				15.6581	15.7069	0.0690655							TRUE	0.428532	TRUE	3	9	1	85.0684
D3	OXLDL 5	GAPDH	UNKNOWN	SYBR	None				15.5956	15.5355	0.0850591							TRUE	0.428532	TRUE	3	9	1	85.2435
D4	OXLDL 5	GAPDH	UNKNOWN	SYBR	None				15.4753	15.5355	0.0850591							TRUE	0.428532	TRUE	3	9	1	85.2435
D5	OXLDL 6	GAPDH	UNKNOWN	SYBR	None				15.5076	15.5642	0.0800116							TRUE	0.428532	TRUE	3	8	1	85.0684
D6	OXLDL 6	GAPDH	UNKNOWN	SYBR	None				15.6208	15.5642	0.0800116							TRUE	0.428532	TRUE	3	9	1	85.0684
D7	OXLDL 7	GAPDH	UNKNOWN	SYBR	None				15.2814	15.2804	0.00153077							TRUE	0.428532	TRUE	3	8	1	85.0684
D8	OXLDL 7	GAPDH	UNKNOWN	SYBR	None				15.2793	15.2804	0.00153077							TRUE	0.428532	TRUE	3	8	1	84.8933
D9	OXLDL 8	GAPDH	UNKNOWN	SYBR	None				15.6726	15.6885	0.0225449							TRUE	0.428532	TRUE	3	8	1	84.7181
D10	OXLDL 8	GAPDH	UNKNOWN	SYBR	None				15.7044	15.6885	0.0225449							TRUE	0.428532	TRUE	3	10	1	84.7181
D11	OX+PNK 1	GAPDH	UNKNOWN	SYBR	None				15.5049	15.5173	0.0175358							TRUE	0.428532	TRUE	3	9	1	84.543
D12	OX+PNK 1	GAPDH	UNKNOWN	SYBR	None				15.5297	15.5173	0.0175358							TRUE	0.428532	TRUE	3	9	1	84.3679
E1	OX+PNK 2	GAPDH	UNKNOWN	SYBR	None				15.8581	15.8597	0.00230762							TRUE	0.428532	TRUE	3	9	1	84.7181
E2	OX+PNK 2	GAPDH	UNKNOWN	SYBR	None				15.8613	15.8597	0.00230762							TRUE	0.428532	TRUE	3	9	1	85.0684
E3	OX+PNK 3	GAPDH	UNKNOWN	SYBR	None				15.6688	15.6281	0.0575085							TRUE	0.428532	TRUE	3	10	1	85.2435
E4	OX+PNK 3	GAPDH	UNKNOWN	SYBR	None				15.5875	15.6281	0.0575085							TRUE	0.428532	TRUE	3	8	1	85.2435
E5	OX+PNK 4	GAPDH	UNKNOWN	SYBR	None				15.9247	15.8972	0.0387974							TRUE	0.428532	TRUE	3	8	1	85.0684
E6	OX+PNK 4	GAPDH	UNKNOWN	SYBR	None				15.8698	15.8972	0.0387974							TRUE	0.428532	TRUE	3	8	1	85.0684
E7	OX+PNK 5	GAPDH	UNKNOWN	SYBR	None				16.4982	16.4765	0.0306694							TRUE	0.428532	TRUE	3	11	1	84.8933
E8	OX+PNK 5	GAPDH	UNKNOWN	SYBR	None				16.4548	16.4765	0.0306694							TRUE	0.428532	TRUE	3	9	1	84.8933
E9	OX+PNK 6	GAPDH	UNKNOWN	SYBR	None				16.6149	16.5847	0.0427052							TRUE	0.428532	TRUE	3	10	1	84.7181
E10	OX+PNK 6	GAPDH	UNKNOWN	SYBR	None				16.5545	16.5847	0.0427052							TRUE	0.428532	TRUE	3	10	1	84.7181
E11	OX+PNK 7	GAPDH	UNKNOWN	SYBR	None				15.9622	15.9495	0.0179694							TRUE	0.428532	TRUE	3	9	1	84.543
E12	OX+PNK 7	GAPDH	UNKNOWN	SYBR	None				15.9368	15.9495	0.0179694							TRUE	0.428532	TRUE	3	8	1	84.3679
Analysis Type	Singleplex
Endogenous Control	GAPDH
RQ Min/Max Confidence Level	95.0
Reference Sample	C 1
