# Supplementary material for: Contribution of adipocyte Na/K-ATPase α1/CD36 signaling induced exosome secretion in response to oxidized LDL
Source: Front Cardiovasc Med. 2023 Apr 27;10:1046495. doi: 10.3389/fcvm.2023.1046495 (PMC10174328; doi:10.3389/fcvm.2023.1046495)
Supplement: Supplementary file 1 [file Datasheet1.zip › RT-PCR-3T3L1/Raw from machine/3T3 cells PAPER- TFAM-FINAL.xls]

## Sheet: Results
Block Type	96fast
Chemistry	SYBR_GREEN
Experiment File Name	D:\Users\INSTR-ADMIN\Desktop\3T3 CELLS\3T3 cells PAPER- TFAM (PNK NEW SAMPLES IL-6).eds
Experiment Run End Time	2022-08-08 17:09:49 PM EDT
Instrument Type	sds7500fast
Passive Reference	ROX
Well	Sample Name	Target Name	Task	Reporter	Quencher	RQ	RQ Min	RQ Max	Cт	Cт Mean	Cт SD	ΔCт	ΔCт Mean	ΔCт SE	HK Control ΔCт Mean	HK Control ΔCт SE	ΔΔCт	Automatic Ct Threshold	Ct Threshold	Automatic Baseline	Baseline Start	Baseline End	Efficiency	Tm1	Tm2	Tm3	Comments	HIGHSD	NOISE	EXPFAIL
A1	C 1	TFAM	UNKNOWN	SYBR	None				24.6611	24.582	0.111764							TRUE	0.168227	TRUE	3	20	1	76.5943				N	N	N
A2	C 1	TFAM	UNKNOWN	SYBR	None				24.503	24.582	0.111764							TRUE	0.168227	TRUE	3	19	1	76.7674				N	N	N
A3	C 2	TFAM	UNKNOWN	SYBR	None				24.2763	24.3042	0.0394656							TRUE	0.168227	TRUE	3	19	1	76.7674				N	N	N
A4	C 2	TFAM	UNKNOWN	SYBR	None				24.3321	24.3042	0.0394656							TRUE	0.168227	TRUE	3	19	1	76.9404				N	N	N
A5	C 3	TFAM	UNKNOWN	SYBR	None				24.4009	24.4253	0.0343783							TRUE	0.168227	TRUE	3	19	1	76.9404				N	N	N
A6	C 3	TFAM	UNKNOWN	SYBR	None				24.4496	24.4253	0.0343783							TRUE	0.168227	TRUE	3	19	1	76.9404				N	N	N
A7	C 4	TFAM	UNKNOWN	SYBR	None				24.5099	24.4749	0.0494932							TRUE	0.168227	TRUE	3	19	1	76.9404				N	N	N
A8	C 4	TFAM	UNKNOWN	SYBR	None				24.4399	24.4749	0.0494932							TRUE	0.168227	TRUE	3	19	1	76.7674				N	N	N
A9	C 5	TFAM	UNKNOWN	SYBR	None				24.4843	24.5182	0.0479422							TRUE	0.168227	TRUE	3	18	1	76.7674				N	N	N
A10	C 5	TFAM	UNKNOWN	SYBR	None				24.5521	24.5182	0.0479422							TRUE	0.168227	TRUE	3	19	1	76.7674				N	N	N
A11	C 6	TFAM	UNKNOWN	SYBR	None				24.4198	24.4319	0.0170813							TRUE	0.168227	TRUE	3	18	1	76.7674				N	N	N
A12	C 6	TFAM	UNKNOWN	SYBR	None				24.444	24.4319	0.0170813							TRUE	0.168227	TRUE	3	18	1	76.5943				N	N	N
B1	C 7	TFAM	UNKNOWN	SYBR	None				24.3411	24.3224	0.0265154							TRUE	0.168227	TRUE	3	19	1	76.7674				N	N	N
B2	C 7	TFAM	UNKNOWN	SYBR	None				24.3036	24.3224	0.0265154							TRUE	0.168227	TRUE	3	19	1	76.9404				N	N	N
B3	C 8	TFAM	UNKNOWN	SYBR	None				24.3194	24.3907	0.100842							TRUE	0.168227	TRUE	3	19	1	77.1135				N	N	N
B4	C 8	TFAM	UNKNOWN	SYBR	None				24.462	24.3907	0.100842							TRUE	0.168227	TRUE	3	19	1	77.1135				N	N	N
B5	PNK 1	TFAM	UNKNOWN	SYBR	None				24.5673	24.6078	0.0573656							TRUE	0.168227	TRUE	3	19	1	77.1135				N	N	N
B6	PNK 1	TFAM	UNKNOWN	SYBR	None				24.6484	24.6078	0.0573656							TRUE	0.168227	TRUE	3	20	1	77.1135				N	N	N
B7	PNK 2	TFAM	UNKNOWN	SYBR	None				24.5009	24.5573	0.0797216							TRUE	0.168227	TRUE	3	19	1	77.1135				N	N	N
B8	PNK 2	TFAM	UNKNOWN	SYBR	None				24.6137	24.5573	0.0797216							TRUE	0.168227	TRUE	3	19	1	77.1135				N	N	N
B9	PNK 3	TFAM	UNKNOWN	SYBR	None				24.4292	24.4305	0.00185446							TRUE	0.168227	TRUE	3	17	1	76.9404				N	N	N
B10	PNK 3	TFAM	UNKNOWN	SYBR	None				24.4318	24.4305	0.00185446							TRUE	0.168227	TRUE	3	18	1	76.9404				N	N	N
B11	PNK 4	TFAM	UNKNOWN	SYBR	None				24.6876	24.6355	0.0736214							TRUE	0.168227	TRUE	3	19	1	76.9404				N	N	N
B12	PNK 4	TFAM	UNKNOWN	SYBR	None				24.5835	24.6355	0.0736214							TRUE	0.168227	TRUE	3	19	1	76.7674				N	N	N
C1	PNK 5	TFAM	UNKNOWN	SYBR	None				24.7302	24.6474	0.117037							TRUE	0.168227	TRUE	3	19	1	76.9404				N	N	N
C2	PNK 5	TFAM	UNKNOWN	SYBR	None				24.5647	24.6474	0.117037							TRUE	0.168227	TRUE	3	19	1	77.2865				N	N	N
C3	PNK 6	TFAM	UNKNOWN	SYBR	None				24.5296	24.5183	0.0159942							TRUE	0.168227	TRUE	3	19	1	77.2865				N	N	N
C4	PNK 6	TFAM	UNKNOWN	SYBR	None				24.507	24.5183	0.0159942							TRUE	0.168227	TRUE	3	18	1	77.4596				N	N	N
C5	OXLDL 1	TFAM	UNKNOWN	SYBR	None				24.8409	24.904	0.0892084							TRUE	0.168227	TRUE	3	20	1	77.4596				N	N	N
C6	OXLDL 1	TFAM	UNKNOWN	SYBR	None				24.9671	24.904	0.0892084							TRUE	0.168227	TRUE	3	20	1	77.2865				N	N	N
C7	OXLDL 2	TFAM	UNKNOWN	SYBR	None				Undetermined	27.9271								TRUE	0.168227	TRUE	3	39	1	67.7684				N	N	Y
C8	OXLDL 2	TFAM	UNKNOWN	SYBR	None				27.9271	27.9271								TRUE	0.168227	TRUE	3	23	1	77.1135				N	N	N
C9	OXLDL 3	TFAM	UNKNOWN	SYBR	None				24.5387	24.5692	0.0431557							TRUE	0.168227	TRUE	3	19	1	77.1135				N	N	N
C10	OXLDL 3	TFAM	UNKNOWN	SYBR	None				24.5997	24.5692	0.0431557							TRUE	0.168227	TRUE	3	19	1	77.1135				N	N	N
C11	OXLDL 4	TFAM	UNKNOWN	SYBR	None				24.8165	24.8715	0.0778604							TRUE	0.168227	TRUE	3	20	1	76.9404				N	N	N
C12	OXLDL 4	TFAM	UNKNOWN	SYBR	None				24.9266	24.8715	0.0778604							TRUE	0.168227	TRUE	3	20	1	76.7674				N	N	N
D1	OXLDL 5	TFAM	UNKNOWN	SYBR	None				24.9006	24.8962	0.0062202							TRUE	0.168227	TRUE	3	19	1	77.1135				N	N	N
D2	OXLDL 5	TFAM	UNKNOWN	SYBR	None				24.8918	24.8962	0.0062202							TRUE	0.168227	TRUE	3	20	1	77.4596				N	N	N
D3	OXLDL 6	TFAM	UNKNOWN	SYBR	None				24.9074	24.9048	0.00359698							TRUE	0.168227	TRUE	3	20	1	77.6326				N	N	N
D4	OXLDL 6	TFAM	UNKNOWN	SYBR	None				24.9023	24.9048	0.00359698							TRUE	0.168227	TRUE	3	20	1	77.6326				N	N	N
D5	OXLDL 7	TFAM	UNKNOWN	SYBR	None				24.7278	24.759	0.0440188							TRUE	0.168227	TRUE	3	19	1	77.6326				N	N	N
D6	OXLDL 7	TFAM	UNKNOWN	SYBR	None				24.7901	24.759	0.0440188							TRUE	0.168227	TRUE	3	20	1	77.4596				N	N	N
D7	OXLDL 8	TFAM	UNKNOWN	SYBR	None				24.9369	25.4456	0.719406							TRUE	0.168227	TRUE	3	19	1	77.4596				Y	N	N
D8	OXLDL 8	TFAM	UNKNOWN	SYBR	None				25.9543	25.4456	0.719406							TRUE	0.168227	TRUE	3	21	1	77.2865				Y	N	N
D9	OX+PNK 1	TFAM	UNKNOWN	SYBR	None				Undetermined	24.5321								TRUE	0.168227	TRUE	3	39	1	82.4782				N	Y	Y
D10	OX+PNK 1	TFAM	UNKNOWN	SYBR	None				24.5321	24.5321								TRUE	0.168227	TRUE	3	19	1	77.1135				N	N	N
D11	OX+PNK 2	TFAM	UNKNOWN	SYBR	None				24.6696	24.7042	0.0489011							TRUE	0.168227	TRUE	3	19	1	76.9404				N	N	N
D12	OX+PNK 2	TFAM	UNKNOWN	SYBR	None				24.7387	24.7042	0.0489011							TRUE	0.168227	TRUE	3	20	1	76.7674				N	N	N
E1	OX+PNK 3	TFAM	UNKNOWN	SYBR	None				24.7271	24.6885	0.0545657							TRUE	0.168227	TRUE	3	19	1	77.1135				N	N	N
E2	OX+PNK 3	TFAM	UNKNOWN	SYBR	None				24.6499	24.6885	0.0545657							TRUE	0.168227	TRUE	3	19	1	77.4596				N	N	N
E3	OX+PNK 4	TFAM	UNKNOWN	SYBR	None				24.8086	24.8435	0.0494109							TRUE	0.168227	TRUE	3	19	1	77.6326				N	N	N
E4	OX+PNK 4	TFAM	UNKNOWN	SYBR	None				24.8785	24.8435	0.0494109							TRUE	0.168227	TRUE	3	20	1	77.6326				N	N	N
E5	OX+PNK 5	TFAM	UNKNOWN	SYBR	None				24.7071	24.679	0.0397543							TRUE	0.168227	TRUE	3	19	1	77.6326				N	N	N
E6	OX+PNK 5	TFAM	UNKNOWN	SYBR	None				24.6509	24.679	0.0397543							TRUE	0.168227	TRUE	3	19	1	77.4596				N	N	N
E7	OX+PNK 6	TFAM	UNKNOWN	SYBR	None				24.8795	24.7983	0.114862							TRUE	0.168227	TRUE	3	20	1	77.4596				N	N	N
E8	OX+PNK 6	TFAM	UNKNOWN	SYBR	None				24.7171	24.7983	0.114862							TRUE	0.168227	TRUE	3	20	1	77.2865				N	N	N
E9	OX+PNK 7	TFAM	UNKNOWN	SYBR	None				24.7914	24.8793	0.124246							TRUE	0.168227	TRUE	3	19	1	77.2865				N	N	N
E10	OX+PNK 7	TFAM	UNKNOWN	SYBR	None				24.9671	24.8793	0.124246							TRUE	0.168227	TRUE	3	20	1	77.1135				N	N	N
Analysis Type	Singleplex
Endogenous Control	TFAM
RQ Min/Max Confidence Level	95.0
Reference Sample	C 1
