# Supplementary material for: Contribution of adipocyte Na/K-ATPase α1/CD36 signaling induced exosome secretion in response to oxidized LDL
Source: Front Cardiovasc Med. 2023 Apr 27;10:1046495. doi: 10.3389/fcvm.2023.1046495 (PMC10174328; doi:10.3389/fcvm.2023.1046495)
Supplement: Supplementary file 1 [file Datasheet1.zip › RT-PCR-3T3L1/Raw from machine/3T3 cells PAPER- NRF1-FINAL.xls]

## Sheet: Results
Block Type	96fast
Chemistry	SYBR_GREEN
Experiment File Name	D:\Users\INSTR-ADMIN\Desktop\3T3 CELLS\3T3 cells PAPER- NRF1.eds
Experiment Run End Time	2022-08-09 12:29:34 PM EDT
Instrument Type	sds7500fast
Passive Reference	ROX
Well	Sample Name	Target Name	Task	Reporter	Quencher	RQ	RQ Min	RQ Max	Cт	Cт Mean	Cт SD	ΔCт	ΔCт Mean	ΔCт SE	HK Control ΔCт Mean	HK Control ΔCт SE	ΔΔCт	Automatic Ct Threshold	Ct Threshold	Automatic Baseline	Baseline Start	Baseline End	Efficiency	Tm1	Tm2	Tm3	Comments
A1	C 1	NRF1	UNKNOWN	SYBR	None				24.9265	24.925	0.00215118							TRUE	0.295723	TRUE	3	19	1	82.3052
A2	C 1	NRF1	UNKNOWN	SYBR	None				24.9234	24.925	0.00215118							TRUE	0.295723	TRUE	3	19	1	82.3052
A3	C 2	NRF1	UNKNOWN	SYBR	None				24.7653	24.8032	0.0535973							TRUE	0.295723	TRUE	3	18	1	82.3052
A4	C 2	NRF1	UNKNOWN	SYBR	None				24.8411	24.8032	0.0535973							TRUE	0.295723	TRUE	3	18	1	82.4782
A5	C 3	NRF1	UNKNOWN	SYBR	None				24.6756	24.7618	0.121957							TRUE	0.295723	TRUE	3	19	1	82.4782
A6	C 3	NRF1	UNKNOWN	SYBR	None				24.8481	24.7618	0.121957							TRUE	0.295723	TRUE	3	19	1	82.4782
A7	C 4	NRF1	UNKNOWN	SYBR	None				24.8682	24.8516	0.0235375							TRUE	0.295723	TRUE	3	18	1	82.4782
A8	C 4	NRF1	UNKNOWN	SYBR	None				24.8349	24.8516	0.0235375							TRUE	0.295723	TRUE	3	19	1	82.4782
A9	C 5	NRF1	UNKNOWN	SYBR	None				24.9314	24.9118	0.0278156							TRUE	0.295723	TRUE	3	19	1	82.3052
A10	C 5	NRF1	UNKNOWN	SYBR	None				24.8921	24.9118	0.0278156							TRUE	0.295723	TRUE	3	19	1	82.3052
A11	C 6	NRF1	UNKNOWN	SYBR	None				24.9663	25.0405	0.1049							TRUE	0.295723	TRUE	3	19	1	82.3052
A12	C 6	NRF1	UNKNOWN	SYBR	None				25.1147	25.0405	0.1049							TRUE	0.295723	TRUE	3	19	1	82.1321
B1	C 7	NRF1	UNKNOWN	SYBR	None				24.8821	24.8605	0.030664							TRUE	0.295723	TRUE	3	19	1	82.3052
B2	C 7	NRF1	UNKNOWN	SYBR	None				24.8388	24.8605	0.030664							TRUE	0.295723	TRUE	3	18	1	82.6513
B3	C 8	NRF1	UNKNOWN	SYBR	None				24.6707	24.716	0.0640389							TRUE	0.295723	TRUE	3	18	1	82.6513
B4	C 8	NRF1	UNKNOWN	SYBR	None				24.7613	24.716	0.0640389							TRUE	0.295723	TRUE	3	19	1	82.6513
B5	PNK 1	NRF1	UNKNOWN	SYBR	None				24.7707	24.8147	0.0622573							TRUE	0.295723	TRUE	3	19	1	82.6513
B6	PNK 1	NRF1	UNKNOWN	SYBR	None				24.8588	24.8147	0.0622573							TRUE	0.295723	TRUE	3	19	1	82.6513
B7	PNK 2	NRF1	UNKNOWN	SYBR	None				24.9357	24.8974	0.0541799							TRUE	0.295723	TRUE	3	19	1	82.6513
B8	PNK 2	NRF1	UNKNOWN	SYBR	None				24.8591	24.8974	0.0541799							TRUE	0.295723	TRUE	3	19	1	82.6513
B9	PNK 3	NRF1	UNKNOWN	SYBR	None				24.5636	24.6332	0.0984132							TRUE	0.295723	TRUE	3	18	1	82.4782
B10	PNK 3	NRF1	UNKNOWN	SYBR	None				24.7028	24.6332	0.0984132							TRUE	0.295723	TRUE	3	18	1	82.4782
B11	PNK 4	NRF1	UNKNOWN	SYBR	None				24.861	24.7621	0.139898							TRUE	0.295723	TRUE	3	18	1	82.4782
B12	PNK 4	NRF1	UNKNOWN	SYBR	None				24.6632	24.7621	0.139898							TRUE	0.295723	TRUE	3	18	1	82.3052
C1	PNK 5	NRF1	UNKNOWN	SYBR	None				24.9138	24.9181	0.00613119							TRUE	0.295723	TRUE	3	19	1	82.4782
C2	PNK 5	NRF1	UNKNOWN	SYBR	None				24.9224	24.9181	0.00613119							TRUE	0.295723	TRUE	3	18	1	82.8244
C3	PNK 6	NRF1	UNKNOWN	SYBR	None				24.7045	24.6881	0.0230695							TRUE	0.295723	TRUE	3	18	1	82.8244
C4	PNK 6	NRF1	UNKNOWN	SYBR	None				24.6718	24.6881	0.0230695							TRUE	0.295723	TRUE	3	19	1	82.9974
C5	OXLDL 1	NRF1	UNKNOWN	SYBR	None				25.7233	25.719	0.00611905							TRUE	0.295723	TRUE	3	19	1	82.9974
C6	OXLDL 1	NRF1	UNKNOWN	SYBR	None				25.7146	25.719	0.00611905							TRUE	0.295723	TRUE	3	19	1	82.8244
C7	OXLDL 2	NRF1	UNKNOWN	SYBR	None				27.7879	27.8432	0.0781908							TRUE	0.295723	TRUE	3	22	1	82.8244
C8	OXLDL 2	NRF1	UNKNOWN	SYBR	None				27.8984	27.8432	0.0781908							TRUE	0.295723	TRUE	3	22	1	82.6513
C9	OXLDL 3	NRF1	UNKNOWN	SYBR	None				25.5045	25.5411	0.0517361							TRUE	0.295723	TRUE	3	19	1	82.6513
C10	OXLDL 3	NRF1	UNKNOWN	SYBR	None				25.5776	25.5411	0.0517361							TRUE	0.295723	TRUE	3	18	1	82.6513
C11	OXLDL 4	NRF1	UNKNOWN	SYBR	None				25.6425	25.6822	0.0560924							TRUE	0.295723	TRUE	3	19	1	82.4782
C12	OXLDL 4	NRF1	UNKNOWN	SYBR	None				25.7219	25.6822	0.0560924							TRUE	0.295723	TRUE	3	19	1	82.3052
D1	OXLDL 5	NRF1	UNKNOWN	SYBR	None				25.624	25.5911	0.046553							TRUE	0.295723	TRUE	3	18	1	82.6513
D2	OXLDL 5	NRF1	UNKNOWN	SYBR	None				25.5582	25.5911	0.046553							TRUE	0.295723	TRUE	3	19	1	82.9974
D3	OXLDL 6	NRF1	UNKNOWN	SYBR	None				25.6397	25.6527	0.0184435							TRUE	0.295723	TRUE	3	19	1	83.3435
D4	OXLDL 6	NRF1	UNKNOWN	SYBR	None				25.6658	25.6527	0.0184435							TRUE	0.295723	TRUE	3	20	1	83.3435
D5	OXLDL 7	NRF1	UNKNOWN	SYBR	None				25.7343	25.7428	0.0119967							TRUE	0.295723	TRUE	3	19	1	83.1705
D6	OXLDL 7	NRF1	UNKNOWN	SYBR	None				25.7513	25.7428	0.0119967							TRUE	0.295723	TRUE	3	19	1	82.9974
D7	OXLDL 8	NRF1	UNKNOWN	SYBR	None				25.8539	25.8893	0.0501716							TRUE	0.295723	TRUE	3	19	1	82.9974
D8	OXLDL 8	NRF1	UNKNOWN	SYBR	None				25.9248	25.8893	0.0501716							TRUE	0.295723	TRUE	3	19	1	82.8244
D9	OP+PNK 1	NRF1	UNKNOWN	SYBR	None				24.9042	24.928	0.03353							TRUE	0.295723	TRUE	3	19	1	82.8244
D10	OP+PNK 1	NRF1	UNKNOWN	SYBR	None				24.9517	24.928	0.03353							TRUE	0.295723	TRUE	3	19	1	82.6513
D11	OP+PNK 2	NRF1	UNKNOWN	SYBR	None				24.9425	24.9434	0.00128666							TRUE	0.295723	TRUE	3	19	1	82.4782
D12	OP+PNK 2	NRF1	UNKNOWN	SYBR	None				24.9443	24.9434	0.00128666							TRUE	0.295723	TRUE	3	19	1	82.3052
E1	OP+PNK 3	NRF1	UNKNOWN	SYBR	None				24.9542	24.8789	0.106488							TRUE	0.295723	TRUE	3	19	1	82.8244
E2	OP+PNK 3	NRF1	UNKNOWN	SYBR	None				24.8036	24.8789	0.106488							TRUE	0.295723	TRUE	3	19	1	82.9974
E3	OP+PNK 4	NRF1	UNKNOWN	SYBR	None				24.9682	24.9384	0.0421145							TRUE	0.295723	TRUE	3	20	1	83.3435
E4	OP+PNK 4	NRF1	UNKNOWN	SYBR	None				24.9086	24.9384	0.0421145							TRUE	0.295723	TRUE	3	18	1	83.3435
E5	OP+PNK 5	NRF1	UNKNOWN	SYBR	None				24.8305	24.8776	0.0665812							TRUE	0.295723	TRUE	3	18	1	83.1705
E6	OP+PNK 5	NRF1	UNKNOWN	SYBR	None				24.9246	24.8776	0.0665812							TRUE	0.295723	TRUE	3	19	1	82.9974
E7	OP+PNK 6	NRF1	UNKNOWN	SYBR	None				24.9347	24.9615	0.0379214							TRUE	0.295723	TRUE	3	19	1	82.9974
E8	OP+PNK 6	NRF1	UNKNOWN	SYBR	None				24.9883	24.9615	0.0379214							TRUE	0.295723	TRUE	3	19	1	82.8244
E9	OP+PNK 7	NRF1	UNKNOWN	SYBR	None				24.7368	24.7579	0.0298359							TRUE	0.295723	TRUE	3	20	1	82.8244
E10	OP+PNK 7	NRF1	UNKNOWN	SYBR	None				24.779	24.7579	0.0298359							TRUE	0.295723	TRUE	3	19	1	82.6513
Analysis Type	Singleplex
Endogenous Control	NRF1
RQ Min/Max Confidence Level	95.0
Reference Sample	C 1
