# Supplementary material for: Contribution of adipocyte Na/K-ATPase α1/CD36 signaling induced exosome secretion in response to oxidized LDL
Source: Front Cardiovasc Med. 2023 Apr 27;10:1046495. doi: 10.3389/fcvm.2023.1046495 (PMC10174328; doi:10.3389/fcvm.2023.1046495)
Supplement: Supplementary file 1 [file Datasheet1.zip › RT-PCR-3T3L1/Raw from machine/3T3 cells PAPER-MFN-1-FINAL.xls]

## Sheet: Results
Block Type	96fast
Chemistry	SYBR_GREEN
Experiment File Name	D:\Users\INSTR-ADMIN\Desktop\3T3 CELLS\3T3 cells PAPER-MFN-1.eds
Experiment Run End Time	2022-08-09 16:08:58 PM EDT
Instrument Type	sds7500fast
Passive Reference	ROX
Well	Sample Name	Target Name	Task	Reporter	Quencher	RQ	RQ Min	RQ Max	Cт	Cт Mean	Cт SD	ΔCт	ΔCт Mean	ΔCт SE	HK Control ΔCт Mean	HK Control ΔCт SE	ΔΔCт	Automatic Ct Threshold	Ct Threshold	Automatic Baseline	Baseline Start	Baseline End	Efficiency	Tm1	Tm2	Tm3	Comments
A1	C 1	MFN-1	UNKNOWN	SYBR	None				25.0478	25.0589	0.0156908							TRUE	0.620571	TRUE	3	18	1	76.8135
A2	C 1	MFN-1	UNKNOWN	SYBR	None				25.0699	25.0589	0.0156908							TRUE	0.620571	TRUE	3	18	1	76.9865
A3	C 2	MFN-1	UNKNOWN	SYBR	None				24.9147	24.9386	0.0339333							TRUE	0.620571	TRUE	3	17	1	76.9865
A4	C 2	MFN-1	UNKNOWN	SYBR	None				24.9626	24.9386	0.0339333							TRUE	0.620571	TRUE	3	18	1	76.9865
A5	C 3	MFN-1	UNKNOWN	SYBR	None				24.7709	24.8456	0.105649							TRUE	0.620571	TRUE	3	17	1	76.9865
A6	C 3	MFN-1	UNKNOWN	SYBR	None				24.9203	24.8456	0.105649							TRUE	0.620571	TRUE	3	17	1	77.1596
A7	C 4	MFN-1	UNKNOWN	SYBR	None				24.9331	24.9357	0.0037278							TRUE	0.620571	TRUE	3	16	1	76.9865
A8	C 4	MFN-1	UNKNOWN	SYBR	None				24.9384	24.9357	0.0037278							TRUE	0.620571	TRUE	3	17	1	76.9865
A9	C 5	MFN-1	UNKNOWN	SYBR	None				24.9664	24.9242	0.0597285							TRUE	0.620571	TRUE	3	18	1	76.9865
A10	C 5	MFN-1	UNKNOWN	SYBR	None				24.882	24.9242	0.0597285							TRUE	0.620571	TRUE	3	17	1	76.8135
A11	C 6	MFN-1	UNKNOWN	SYBR	None				24.9708	25.0035	0.046201							TRUE	0.620571	TRUE	3	18	1	76.8135
A12	C 6	MFN-1	UNKNOWN	SYBR	None				25.0362	25.0035	0.046201							TRUE	0.620571	TRUE	3	18	1	76.8135
B1	C 7	MFN-1	UNKNOWN	SYBR	None				25.0067	24.977	0.0420484							TRUE	0.620571	TRUE	3	17	1	76.9865
B2	C 7	MFN-1	UNKNOWN	SYBR	None				24.9473	24.977	0.0420484							TRUE	0.620571	TRUE	3	18	1	77.1596
B3	C 8	MFN-1	UNKNOWN	SYBR	None				24.782	24.8779	0.135555							TRUE	0.620571	TRUE	3	17	1	77.3326
B4	C 8	MFN-1	UNKNOWN	SYBR	None				24.9738	24.8779	0.135555							TRUE	0.620571	TRUE	3	18	1	77.3326
B5	PNK 1	MFN-1	UNKNOWN	SYBR	None				25.1069	25.111	0.00583312							TRUE	0.620571	TRUE	3	17	1	77.3326
B6	PNK 1	MFN-1	UNKNOWN	SYBR	None				25.1151	25.111	0.00583312							TRUE	0.620571	TRUE	3	19	1	77.3326
B7	PNK 2	MFN-1	UNKNOWN	SYBR	None				25.19	25.1398	0.0709092							TRUE	0.620571	TRUE	3	18	1	77.3326
B8	PNK 2	MFN-1	UNKNOWN	SYBR	None				25.0897	25.1398	0.0709092							TRUE	0.620571	TRUE	3	18	1	77.1596
B9	PNK 3	MFN-1	UNKNOWN	SYBR	None				24.7456	24.7139	0.0447916							TRUE	0.620571	TRUE	3	16	1	77.1596
B10	PNK 3	MFN-1	UNKNOWN	SYBR	None				24.6823	24.7139	0.0447916							TRUE	0.620571	TRUE	3	17	1	77.1596
B11	PNK 4	MFN-1	UNKNOWN	SYBR	None				24.7659	24.8001	0.0482888							TRUE	0.620571	TRUE	3	17	1	76.9865
B12	PNK 4	MFN-1	UNKNOWN	SYBR	None				24.8342	24.8001	0.0482888							TRUE	0.620571	TRUE	3	17	1	76.8135
C1	PNK 5	MFN-1	UNKNOWN	SYBR	None				24.885	24.831	0.0764078							TRUE	0.620571	TRUE	3	17	1	76.9865
C2	PNK 5	MFN-1	UNKNOWN	SYBR	None				24.777	24.831	0.0764078							TRUE	0.620571	TRUE	3	17	1	77.3326
C3	PNK 6	MFN-1	UNKNOWN	SYBR	None				24.616	24.6593	0.0611824							TRUE	0.620571	TRUE	3	17	1	77.5057
C4	PNK 6	MFN-1	UNKNOWN	SYBR	None				24.7026	24.6593	0.0611824							TRUE	0.620571	TRUE	3	17	1	77.5057
C5	OXLDL 1	MFN-1	UNKNOWN	SYBR	None				Undetermined	25.721								TRUE	0.620571	TRUE	3	17	1	77.5057
C6	OXLDL 1	MFN-1	UNKNOWN	SYBR	None				25.721	25.721								TRUE	0.620571	TRUE	3	19	1	77.5057
C7	OXLDL 2	MFN-1	UNKNOWN	SYBR	None				28.9272	28.9295	0.00325441							TRUE	0.620571	TRUE	3	21	1	77.3326
C8	OXLDL 2	MFN-1	UNKNOWN	SYBR	None				28.9318	28.9295	0.00325441							TRUE	0.620571	TRUE	3	22	1	77.3326
C9	OXLDL 3	MFN-1	UNKNOWN	SYBR	None				25.1844	25.2152	0.0435023							TRUE	0.620571	TRUE	3	17	1	77.3326
C10	OXLDL 3	MFN-1	UNKNOWN	SYBR	None				25.2459	25.2152	0.0435023							TRUE	0.620571	TRUE	3	17	1	77.1596
C11	OXLDL 4	MFN-1	UNKNOWN	SYBR	None				25.4128	25.4306	0.0252665							TRUE	0.620571	TRUE	3	18	1	77.1596
C12	OXLDL 4	MFN-1	UNKNOWN	SYBR	None				25.4485	25.4306	0.0252665							TRUE	0.620571	TRUE	3	18	1	76.9865
D1	OXLDL 5	MFN-1	UNKNOWN	SYBR	None				25.4177	25.3478	0.0988381							TRUE	0.620571	TRUE	3	18	1	77.3326
D2	OXLDL 5	MFN-1	UNKNOWN	SYBR	None				25.2779	25.3478	0.0988381							TRUE	0.620571	TRUE	3	18	1	77.6788
D3	OXLDL 6	MFN-1	UNKNOWN	SYBR	None				25.3129	25.344	0.0439474							TRUE	0.620571	TRUE	3	18	1	77.8518
D4	OXLDL 6	MFN-1	UNKNOWN	SYBR	None				25.3751	25.344	0.0439474							TRUE	0.620571	TRUE	3	17	1	77.8518
D5	OXLDL 7	MFN-1	UNKNOWN	SYBR	None				25.4983	25.5648	0.0940691							TRUE	0.620571	TRUE	3	17	1	77.6788
D6	OXLDL 7	MFN-1	UNKNOWN	SYBR	None				25.6313	25.5648	0.0940691							TRUE	0.620571	TRUE	3	18	1	77.6788
D7	OXLDL 8	MFN-1	UNKNOWN	SYBR	None				25.6385	25.7733	0.190631							TRUE	0.620571	TRUE	3	19	1	77.5057
D8	OXLDL 8	MFN-1	UNKNOWN	SYBR	None				25.9081	25.7733	0.190631							TRUE	0.620571	TRUE	3	18	1	77.5057
D9	OX+PNK 1	MFN-1	UNKNOWN	SYBR	None				24.8553	24.7891	0.0936995							TRUE	0.620571	TRUE	3	18	1	77.3326
D10	OX+PNK 1	MFN-1	UNKNOWN	SYBR	None				24.7228	24.7891	0.0936995							TRUE	0.620571	TRUE	3	18	1	77.3326
D11	OX+PNK 2	MFN-1	UNKNOWN	SYBR	None				24.9816	24.9369	0.0631501							TRUE	0.620571	TRUE	3	18	1	77.1596
D12	OX+PNK 2	MFN-1	UNKNOWN	SYBR	None				24.8922	24.9369	0.0631501							TRUE	0.620571	TRUE	3	17	1	76.9865
E1	OX+PNK 3	MFN-1	UNKNOWN	SYBR	None				24.9478	24.9216	0.0370177							TRUE	0.620571	TRUE	3	18	1	77.3326
E2	OX+PNK 3	MFN-1	UNKNOWN	SYBR	None				24.8954	24.9216	0.0370177							TRUE	0.620571	TRUE	3	18	1	77.6788
E3	OX+PNK 4	MFN-1	UNKNOWN	SYBR	None				25.0097	24.9982	0.0162046							TRUE	0.620571	TRUE	3	17	1	77.8518
E4	OX+PNK 4	MFN-1	UNKNOWN	SYBR	None				24.9867	24.9982	0.0162046							TRUE	0.620571	TRUE	3	17	1	77.8518
E5	OX+PNK 5	MFN-1	UNKNOWN	SYBR	None				25.0107	25.077	0.0937899							TRUE	0.620571	TRUE	3	18	1	77.6788
E6	OX+PNK 5	MFN-1	UNKNOWN	SYBR	None				25.1433	25.077	0.0937899							TRUE	0.620571	TRUE	3	18	1	77.6788
E7	OX+PNK 6	MFN-1	UNKNOWN	SYBR	None				25.1353	25.167	0.0448901							TRUE	0.620571	TRUE	3	18	1	77.5057
E8	OX+PNK 6	MFN-1	UNKNOWN	SYBR	None				25.1988	25.167	0.0448901							TRUE	0.620571	TRUE	3	18	1	77.5057
E9	OX+PNK 7	MFN-1	UNKNOWN	SYBR	None				24.9933	24.9698	0.0332899							TRUE	0.620571	TRUE	3	17	1	77.3326
E10	OX+PNK 7	MFN-1	UNKNOWN	SYBR	None				24.9462	24.9698	0.0332899							TRUE	0.620571	TRUE	3	19	1	77.3326
Analysis Type	Singleplex
Endogenous Control	MFN-1
RQ Min/Max Confidence Level	95.0
Reference Sample	C 1
