# Supplementary material for: Contribution of adipocyte Na/K-ATPase α1/CD36 signaling induced exosome secretion in response to oxidized LDL
Source: Front Cardiovasc Med. 2023 Apr 27;10:1046495. doi: 10.3389/fcvm.2023.1046495 (PMC10174328; doi:10.3389/fcvm.2023.1046495)
Supplement: Supplementary file 2 [file Datasheet2.zip]

Archive with 114 entries (102 files):
- Figure 2/
- __MACOSX/._Figure 2
- Figure 2/.DS_Store
- __MACOSX/Figure 2/._.DS_Store
- Figure 2/20191112_EM-3T3L1-adipo exosomes/
- __MACOSX/Figure 2/._20191112_EM-3T3L1-adipo exosomes
- Figure 2/3T3L1 Exosome - WB/
- __MACOSX/Figure 2/._3T3L1 Exosome - WB
- Figure 2/NTA 3T3 adipo exosomes/
- __MACOSX/Figure 2/._NTA 3T3 adipo exosomes
- Figure 2/20191112_EM-3T3L1-adipo exosomes/control2-100nm.tif
- __MACOSX/Figure 2/20191112_EM-3T3L1-adipo exosomes/._control2-100nm.tif
- Figure 2/20191112_EM-3T3L1-adipo exosomes/control1-500nm.tif
- __MACOSX/Figure 2/20191112_EM-3T3L1-adipo exosomes/._control1-500nm.tif
- Figure 2/20191112_EM-3T3L1-adipo exosomes/pNak-500nm.tif
- __MACOSX/Figure 2/20191112_EM-3T3L1-adipo exosomes/._pNak-500nm.tif
- Figure 2/20191112_EM-3T3L1-adipo exosomes/oxLDL2-100nm.tif
- __MACOSX/Figure 2/20191112_EM-3T3L1-adipo exosomes/._oxLDL2-100nm.tif
- Figure 2/20191112_EM-3T3L1-adipo exosomes/oxLDL-500nm.tif
- __MACOSX/Figure 2/20191112_EM-3T3L1-adipo exosomes/._oxLDL-500nm.tif
- Figure 2/20191112_EM-3T3L1-adipo exosomes/pNaK3-100nm.tif
- __MACOSX/Figure 2/20191112_EM-3T3L1-adipo exosomes/._pNaK3-100nm.tif
- Figure 2/20191112_EM-3T3L1-adipo exosomes/control3-100nm.tif
- __MACOSX/Figure 2/20191112_EM-3T3L1-adipo exosomes/._control3-100nm.tif
- Figure 2/20191112_EM-3T3L1-adipo exosomes/oxLDL-pNaK-100nm.tif
- __MACOSX/Figure 2/20191112_EM-3T3L1-adipo exosomes/._oxLDL-pNaK-100nm.tif
- Figure 2/20191112_EM-3T3L1-adipo exosomes/oxLDL3-100nm.tif
- __MACOSX/Figure 2/20191112_EM-3T3L1-adipo exosomes/._oxLDL3-100nm.tif
- Figure 2/20191112_EM-3T3L1-adipo exosomes/pNaK2-100nm.tif
- __MACOSX/Figure 2/20191112_EM-3T3L1-adipo exosomes/._pNaK2-100nm.tif
- Figure 2/20191112_EM-3T3L1-adipo exosomes/control3-500nm.tif
- __MACOSX/Figure 2/20191112_EM-3T3L1-adipo exosomes/._control3-500nm.tif
- Figure 2/20191112_EM-3T3L1-adipo exosomes/oxLDL-pNaK-500nm.tif
- __MACOSX/Figure 2/20191112_EM-3T3L1-adipo exosomes/._oxLDL-pNaK-500nm.tif
- Figure 2/20191112_EM-3T3L1-adipo exosomes/oxLDL-pNaK2-100nm.tif
- __MACOSX/Figure 2/20191112_EM-3T3L1-adipo exosomes/._oxLDL-pNaK2-100nm.tif
- Figure 2/20191112_EM-3T3L1-adipo exosomes/control2-500nm.tif
- __MACOSX/Figure 2/20191112_EM-3T3L1-adipo exosomes/._control2-500nm.tif
- Figure 2/20191112_EM-3T3L1-adipo exosomes/control1-100nm.tif
- __MACOSX/Figure 2/20191112_EM-3T3L1-adipo exosomes/._control1-100nm.tif
- Figure 2/20191112_EM-3T3L1-adipo exosomes/exosome quantification per view.pzfx
- __MACOSX/Figure 2/20191112_EM-3T3L1-adipo exosomes/._exosome quantification per view.pzfx
- Figure 2/20191112_EM-3T3L1-adipo exosomes/oxLDL-pNaK3-100nm.tif
- __MACOSX/Figure 2/20191112_EM-3T3L1-adipo exosomes/._oxLDL-pNaK3-100nm.tif
- Figure 2/20191112_EM-3T3L1-adipo exosomes/pNaK-100nm.tif
- __MACOSX/Figure 2/20191112_EM-3T3L1-adipo exosomes/._pNaK-100nm.tif
- Figure 2/20191112_EM-3T3L1-adipo exosomes/oxLDL-100nm.tif
- __MACOSX/Figure 2/20191112_EM-3T3L1-adipo exosomes/._oxLDL-100nm.tif
- Figure 2/3T3L1 Exosome - WB/.DS_Store
- __MACOSX/Figure 2/3T3L1 Exosome - WB/._.DS_Store
- Figure 2/3T3L1 Exosome - WB/Tiff images/
- __MACOSX/Figure 2/3T3L1 Exosome - WB/._Tiff images
- Figure 2/3T3L1 Exosome - WB/Raw images/
- __MACOSX/Figure 2/3T3L1 Exosome - WB/._Raw images
- Figure 2/3T3L1 Exosome - WB/3T3L1 Exosomes - WB.pptx
- __MACOSX/Figure 2/3T3L1 Exosome - WB/._3T3L1 Exosomes - WB.pptx
- Figure 2/NTA 3T3 adipo exosomes/Exosome conc Ox LDL treatment Final .pzfx.xlsx
- __MACOSX/Figure 2/NTA 3T3 adipo exosomes/._Exosome conc Ox LDL treatment Final .pzfx.xlsx
- Figure 2/NTA 3T3 adipo exosomes/Exosome Conc OxLDL Treatment Revised.pzfx
- __MACOSX/Figure 2/NTA 3T3 adipo exosomes/._Exosome Conc OxLDL Treatment Revised.pzfx
- Figure 2/NTA 3T3 adipo exosomes/oxLDL Exosome concentration nanotracking.pptx
- __MACOSX/Figure 2/NTA 3T3 adipo exosomes/._oxLDL Exosome concentration nanotracking.pptx
- Figure 2/3T3L1 Exosome - WB/Tiff images/.DS_Store
- __MACOSX/Figure 2/3T3L1 Exosome - WB/Tiff images/._.DS_Store
- Figure 2/3T3L1 Exosome - WB/Tiff images/TSG101/
- __MACOSX/Figure 2/3T3L1 Exosome - WB/Tiff images/._TSG101
- Figure 2/3T3L1 Exosome - WB/Tiff images/Actin/
- __MACOSX/Figure 2/3T3L1 Exosome - WB/Tiff images/._Actin
- Figure 2/3T3L1 Exosome - WB/Tiff images/CD63/
- __MACOSX/Figure 2/3T3L1 Exosome - WB/Tiff images/._CD63
- Figure 2/3T3L1 Exosome - WB/Raw images/.DS_Store
- __MACOSX/Figure 2/3T3L1 Exosome - WB/Raw images/._.DS_Store
- Figure 2/3T3L1 Exosome - WB/Raw images/TSG101/
- __MACOSX/Figure 2/3T3L1 Exosome - WB/Raw images/._TSG101
- Figure 2/3T3L1 Exosome - WB/Raw images/Actin/
- __MACOSX/Figure 2/3T3L1 Exosome - WB/Raw images/._Actin
- Figure 2/3T3L1 Exosome - WB/Raw images/CD63/
- __MACOSX/Figure 2/3T3L1 Exosome - WB/Raw images/._CD63
- Figure 2/3T3L1 Exosome - WB/Tiff images/TSG101/TSG - M7 - 3T3L1 - Set 1.tif
- __MACOSX/Figure 2/3T3L1 Exosome - WB/Tiff images/TSG101/._TSG - M7 - 3T3L1 - Set 1.tif
- Figure 2/3T3L1 Exosome - WB/Tiff images/TSG101/TSG - M6 - 3T3L1 - Set 3.tif
- __MACOSX/Figure 2/3T3L1 Exosome - WB/Tiff images/TSG101/._TSG - M6 - 3T3L1 - Set 3.tif
- Figure 2/3T3L1 Exosome - WB/Tiff images/TSG101/TSG - M9 - 3T3L1 - Set 2 - Rep.tif
- __MACOSX/Figure 2/3T3L1 Exosome - WB/Tiff images/TSG101/._TSG - M9 - 3T3L1 - Set 2 - Rep.tif
- Figure 2/3T3L1 Exosome - WB/Tiff images/Actin/Actin - M3 3T3L1 - Set 2 (07-21-22).tif
- __MACOSX/Figure 2/3T3L1 Exosome - WB/Tiff images/Actin/._Actin - M3 3T3L1 - Set 2 (07-21-22).tif
- Figure 2/3T3L1 Exosome - WB/Tiff images/Actin/Actin - M6 - 3T3L1 - Set 3.tif
- __MACOSX/Figure 2/3T3L1 Exosome - WB/Tiff images/Actin/._Actin - M6 - 3T3L1 - Set 3.tif
- Figure 2/3T3L1 Exosome - WB/Tiff images/Actin/Actin - M1 3T3L1 - Set 1 (07-20-22) - Rep.tif
- __MACOSX/Figure 2/3T3L1 Exosome - WB/Tiff images/Actin/._Actin - M1 3T3L1 - Set 1 (07-20-22) - Rep.tif
- Figure 2/3T3L1 Exosome - WB/Tiff images/CD63/CD63 - M5 - 3T3L1 - Set 3 (08-05-22).tif
- __MACOSX/Figure 2/3T3L1 Exosome - WB/Tiff images/CD63/._CD63 - M5 - 3T3L1 - Set 3 (08-05-22).tif
- Figure 2/3T3L1 Exosome - WB/Tiff images/CD63/CD63 - M9 - 3T3L1 - 2 Set.tif
- __MACOSX/Figure 2/3T3L1 Exosome - WB/Tiff images/CD63/._CD63 - M9 - 3T3L1 - 2 Set.tif
- Figure 2/3T3L1 Exosome - WB/Tiff images/CD63/CD63 - M1 3T3L1 - Set 1 (07-15-22) - Rep.tif
- __MACOSX/Figure 2/3T3L1 Exosome - WB/Tiff images/CD63/._CD63 - M1 3T3L1 - Set 1 (07-15-22) - Rep.tif
- Figure 2/3T3L1 Exosome - WB/Raw images/TSG101/TSG - M7 - 3T3L1 - Set 1.tif
- __MACOSX/Figure 2/3T3L1 Exosome - WB/Raw images/TSG101/._TSG - M7 - 3T3L1 - Set 1.tif
- Figure 2/3T3L1 Exosome - WB/Raw images/TSG101/TSG - M6 - 3T3L1 - Set 3.tif
- __MACOSX/Figure 2/3T3L1 Exosome - WB/Raw images/TSG101/._TSG - M6 - 3T3L1 - Set 3.tif
- Figure 2/3T3L1 Exosome - WB/Raw images/TSG101/TSG - M9 - 3T3L1 - Set 2 - Rep.tif
- __MACOSX/Figure 2/3T3L1 Exosome - WB/Raw images/TSG101/._TSG - M9 - 3T3L1 - Set 2 - Rep.tif
- Figure 2/3T3L1 Exosome - WB/Raw images/Actin/Actin - M1 - 3T3L1 - Set 1 - Rep.tif
- __MACOSX/Figure 2/3T3L1 Exosome - WB/Raw images/Actin/._Actin - M1 - 3T3L1 - Set 1 - Rep.tif
- Figure 2/3T3L1 Exosome - WB/Raw images/Actin/Actin - M3 - 3T3L1 - Set 2.tif
- __MACOSX/Figure 2/3T3L1 Exosome - WB/Raw images/Actin/._Actin - M3 - 3T3L1 - Set 2.tif
- Figure 2/3T3L1 Exosome - WB/Raw images/Actin/Actin - M6 - 3T3L1 - Set 3.tif
- __MACOSX/Figure 2/3T3L1 Exosome - WB/Raw images/Actin/._Actin - M6 - 3T3L1 - Set 3.tif
- Figure 2/3T3L1 Exosome - WB/Raw images/CD63/CD63 - M9 - 3T3L1 - Set 2.tif
- __MACOSX/Figure 2/3T3L1 Exosome - WB/Raw images/CD63/._CD63 - M9 - 3T3L1 - Set 2.tif
- Figure 2/3T3L1 Exosome - WB/Raw images/CD63/CD63 - M5 - 3T3L1 - Set 3.tif
- __MACOSX/Figure 2/3T3L1 Exosome - WB/Raw images/CD63/._CD63 - M5 - 3T3L1 - Set 3.tif
- Figure 2/3T3L1 Exosome - WB/Raw images/CD63/CD63 - M1 - 3T3L1 - Set 1 - Rep.tif
- __MACOSX/Figure 2/3T3L1 Exosome - WB/Raw images/CD63/._CD63 - M1 - 3T3L1 - Set 1 - Rep.tif
