# Supplementary material for: Contribution of adipocyte Na/K-ATPase α1/CD36 signaling induced exosome secretion in response to oxidized LDL
Source: Front Cardiovasc Med. 2023 Apr 27;10:1046495. doi: 10.3389/fcvm.2023.1046495 (PMC10174328; doi:10.3389/fcvm.2023.1046495)
Supplement: Supplementary file 2 [file Datasheet2.zip › Figure 2/NTA 3T3 adipo exosomes/Exosome conc Ox LDL treatment Final .pzfx.xlsx]

## Sheet: CTRL
											CTRL-1						CTRL-2						CTRL-3						CTRL-4						CTRL-5						CTRL-6
								Size (nM)	Concentration (particles / ml)	Concentration (particles / ml)	Concentration (particles / ml)	Concentration (particles / ml)	Concentration		Concentration (particles / ml)	Concentration (particles / ml)	Concentration (particles / ml)	Concentration (particles / ml)	Concentration		Concentration (particles / ml)	Concentration (particles / ml)	Concentration (particles / ml)	Concentration (particles / ml)	Concentration		Concentration (particles / ml)	Concentration (particles / ml)	Concentration (particles / ml)	Concentration (particles / ml)	Concentration		Concentration (particles / ml)	Concentration (particles / ml)	Concentration (particles / ml)	Concentration (particles / ml)	Concentration		Concentration (particles / ml)	Concentration (particles / ml)	Concentration (particles / ml)	Concentration (particles / ml)	Concentration
								50.5	0	5.16809e+09	1.13e+08	1666.67	0		3.32772e+08	3817465600	0	3.28835e+07	4.36624e+08		0	53863.7	1.64399e+07	4.48107e+07	1.31044e+07		0	4706.71	1.54098e+08	2662.42	0		6.91593e+08	137503	0	0	0		7.86885e+07	3.5	998.9	4.40893e+08	265.8
								51.5	0	4151106800	116600800	2866.67	0		4.40078e+08	3.40012e+09	0	3.15133e+07	441008200		0	88465.9	2.14071e+07	3.66553e+07	1.82006e+07		9.39597	13383.2	1.77054e+08	6804.7	0		7.42995e+08	210765	0	0	0		1.52971e+08	3.3	513.7	4.77942e+08	80.1
								52.5	0	4.65089e+09	1.24384e+08	4933.33	0		5.49205e+08	5.03416e+09	0	3.18026e+07	4.56366e+08		0	142927	2.73022e+07	3.01292e+07	2.23751e+07		36.9128	35152.3	1.84772e+08	16556.4	0		7.96381e+08	315439	0	2.1	0		2.78428e+08	3.6	304.6	516996965	29.9
								53.5	0	2229213400	1.37239e+08	8266.67	0		649045200	4715618800	0	3.39825e+07	1.07973e+09		0	227373	3.41675e+07	2.48534e+07	2.49016e+07		134.228	85951.7	1.78576e+08	38596.6	0		8.53359e+08	461130	0	5.8	0		4.68105e+08	4.7	211	5.58044e+08	14.9
								54.5	0	484792400	156527000	13666.7	0		7.28874e+08	4.44007e+09	0	3.86079e+07	1.04151e+09		0	356494	4.2034e+07	2.05303e+07	2.56506e+07		437.584	197315	1.62713e+08	86677.2	0		9.15756e+08	658812	1.1	14.8	0		7.19624e+08	7	173	6.01072e+08	10.8
								55.5	0	1.38017e+08	1.84227e+08	22200	0		7.80468e+08	4.20313e+09	0	4.67343e+07	3.39399e+08		0	551377	5.09334e+07	1.69428e+07	2.49878e+07		1296.64	429076	1.42088e+08	188348	0		9.85491e+08	920533	12.9	36.1	0		1.00482e+09	12.2	169.2	6.46079e+08	12.1
								56.5	0	18904200	2.23093e+08	35333.3	0		799582000	4000733200	0	6.02377e+07	3.05444e+08		0	842017	6.09179e+07	1.39411e+07	2.34979e+07		3518.12	891742	1.20717e+08	397381	0		1.0644e+09	1.259e+06	119.9	83.8	0		1.27007e+09	24.4	199	6.93076e+08	21.9
								57.5	0	442733	276808200	55466.7	0		7.86414e+08	3829318800	0	8.23685e+07	2.72954e+08		0	1.27078e+06	7.20889e+07	1.14252e+07	2.17416e+07		8808.72	1.78623e+06	1.01173e+08	816013	0		1.15401e+09	1.6871e+06	902	186.4	0		1.45292e+09	54.6	282.3	7.421e+08	63.8
								58.5	0	135200	3.50083e+08	85600	0		7.45062e+08	3.68588e+09	0	1.18668e+08	2.43255e+08		0	1.89724e+06	8.46328e+07	9.32835e+06	2.01371e+07		20512.1	3.47454e+06	8.47159e+07	1.63326e+06	0		1.25526e+09	2.21743e+06	5549.7	398.6	0		1.50852e+09	135.3	482.7	7.93205e+08	290.8
								59.5	0	8000	4.48575e+08	130267	0		6.82273e+08	3.56796e+09	0	1.78397e+08	219060200		0	2.80488e+06	9.88642e+07	7.60192e+06	1.89514e+07		44751	6.6042e+06	7.16998e+07	3.18796e+06	0		1368203226	2.86189e+06	28275.7	823	0		1.42941e+09	364.9	990.2	8.4646e+08	1914.3
								60.5	0	0	578488800	195533	0		605929000	3.47369e+09	0	2.7657e+08	2.0457e+08		9.34066	4.11069e+06	1.15275e+08	6.20557e+06	1.83468e+07		92125.5	1.23224e+07	6.19864e+07	6.06691e+06	0		1491638814	3.63143e+06	120728	1646.3	0		1246065238	1052.7	2412.4	9.01932e+08	16300.2
								61.5	0	0	7.457e+08	289533	0		5.23673e+08	3.40164e+09	0	4.36452e+08	2.05686e+08		90.6593	5.97865e+06	1.34592e+08	5.10136e+06	1.8442e+07		180188	2.26314e+07	5.52522e+07	1.12471e+07	0		1.62287e+09	4.536e+06	437136	3202.4	0		1.00955e+09	3191.9	6869.4	9.59662e+08	157175
								62.5	0	0	9.54271e+08	423467	0		4.41934e+08	3350860000	0	6.91839e+08	2.3026e+08		814.286	8.63901e+06	1.57842e+08	4.25223e+06	1.93676e+07		337054	4.09466e+07	5.11838e+07	2.02844e+07	0		1.75759e+09	5.58469e+06	1.35817e+06	6078.7	0		7.69391e+08	10004.2	22368.1	1.01963e+09	1.49156e+06
								63.5	0	0	1.20444e+09	611867	1066.67		365428600	3.32076e+09	0	1.08765e+09	9.54769e+08		6663.74	1.24157e+07	1.86436e+08	3.62322e+06	2.13154e+07		606777	7.29054e+07	4.95919e+07	3.55347e+07	0		1.89011e+09	6.78615e+06	3.66328e+06	11295.6	0		5.59085e+08	31909.2	80997.9	1081731646	1.21841e+07
								64.5	0	0	1490421000	874333	4266.67		2.97096e+08	3.31107e+09	0	1.67658e+09	1.05695e+09		48990.7	1.77647e+07	2.2227e+08	3.18414e+06	2.45856e+07		1.05755e+06	1.27405e+08	5.04843e+07	6.03679e+07	0		2.01387e+09	8.14916e+06	8.67619e+06	20608.7	0		3.93081e+08	102076	315550	1.14571e+09	7.62842e+07
								65.5	0	0	1798726200	1.23593e+06	15933.3		2.38314e+08	3.32174e+09	0	2.50955e+09	4.80587e+08		318465	2.53282e+07	2.6784e+08	2.91269e+06	2.96404e+07		1.79452e+06	2.17671e+08	5.4133e+07	9.93046e+07	0		2.12235e+09	9.68339e+06	1.8248e+07	37016.8	0		2.71535e+08	323149	1.27417e+06	1.21117e+09	3.34502e+08
								66.5	0	0	2107887000	1.72947e+06	55800		1.89274e+08	3.3529e+09	0	3.61959e+09	4.9902e+08		1.80423e+06	3.60075e+07	3.26378e+08	2.79793e+06	3.71677e+07		2.98011e+06	3.61875e+08	6.11614e+07	1.57982e+08	0		2.2102e+09	11400265	3.44597e+07	65611.4	0		1.87189e+08	1.0001e+06	5124770	1.27751e+09	9.67766e+08
								67.5	0	0	2.39033e+09	2396800	183800		1.49368e+08	3404755000	0	5.00222e+09	511267800		8.79837e+06	5.10621e+07	4.01969e+08	2.84464e+06	4.81564e+07		4.86654e+06	5.825e+08	7.26768e+07	2.42859e+08	46.3087		2.27419e+09	1.33139e+07	5.90604e+07	114993	0		1.30774e+08	2.99236e+06	1.97184e+07	1.34398e+09	1.79731e+09
								68.5	0	0	2.61652e+09	3291200	565867		1.17546e+08	3477484200	0	6.59937e+09	2.03888e+09		3.65694e+07	7.2236e+07	4.9962e+08	3.08026e+06	6.39737e+07		7.84794e+06	9.03518e+08	9.04682e+07	3.60627e+08	373.154		2.31398e+09	1.54422e+07	9.28385e+07	199628	1.9		9.39529e+07	8.56827e+06	6.98149e+07	1.40964e+09	2.15161e+09
								69.5	0	0	2760586000	4.47987e+06	1.62153e+06		92580000	3571146200	0	3.62902e+09	5.25216e+08		1.28674e+08	1.01915e+08	6.25214e+08	3.56716e+06	8.64293e+07		1.2544e+07	1.34492e+09	1.17287e+08	5.17355e+08	2759.73		2332243055	1.78075e+07	1.35218e+08	343739	7.6		7.03542e+07	2.3261e+07	2.19589e+08	1.47348e+09	1.71682e+09
								70.5	0	0	2805891800	6.0468e+06	4312200		73243600	3.68553e+09	0	3.93242e+09	404905400		3.81979e+08	1.43308e+08	7.85276e+08	4.42541e+06	1.178e+08		1.99331e+07	1.91531e+09	1.57206e+08	7.17538e+08	18540.3		2334278139	2.04381e+07	1.84287e+08	587717	28.8		5.55613e+07	5.93585e+07	5.95605e+08	1.53442e+09	9.68563e+08
								71.5	0	0	2748660400	8.09633e+06	1.06155e+07		58420000	3820014200	0	4.00403e+09	7.09827e+08		9.56802e+08	2.00639e+08	9.86457e+08	5.87532e+06	1.60788e+08		3.15634e+07	2.60495e+09	2.16036e+08	9.63252e+08	111711		2.32727e+09	2.33686e+07	2.37256e+08	998588	104		4.67256e+07	1.41259e+08	1361960924	1591450991	4.18323e+08
								72.5	0	0	2598548400	4.75667e+06	2.41509e+07		47150800	3.97337e+09	0	5.69489e+09	6.76415e+08		2.02975e+09	2.79313e+08	1.2347e+09	8.31623e+06	2.18394e+08		4.9881e+07	3.38247e+09	3.01686e+08	1.25365e+09	596981		2.31935e+09	2.66416e+07	2.91149e+08	1.68697e+06	357.3		4.21467e+07	3.11226e+08	2.58797e+09	1.64366e+09	1.5192e+08
								73.5	0	0	2.376e+09	4184400	5.07339e+07		3.86487e+07	4.1436e+09	0	1.29101e+10	751803600		3.6728e+09	3.86012e+08	1.53415e+09	1.24713e+07	2.93735e+08		7.87321e+07	4.19804e+09	4.24319e+08	1.58488e+09	2.80358e+06		2318783278	3.03081e+07	3.43456e+08	2.83423e+06	1166.6		4.09581e+07	6.30714e+08	4.06339e+09	1.69038e+09	5.13118e+07
								74.5	0	0	2107455200	1.85689e+07	9.84087e+07		3.22891e+07	4.32774e+09	0	6.29085e+09	7.96843e+08		5.72744e+09	5.28641e+08	1.88588e+09	1.9648e+07	3.89852e+08		1.24107e+08	4.99277e+09	5.96051e+08	1.95058e+09	1.14908e+07		2333407702	3.4429e+07	3.92553e+08	4.73537e+06	3618		4.29518e+07	1.16904e+09	5.28879e+09	1.73116e+09	1.78094e+07
								75.5	0	0	1.81998e+09	2.41372e+07	1.76397e+08		2.75899e+07	4.52172e+09	0	5.87785e+09	752097200		7.79854e+09	7.16038e+08	2.28685e+09	3.2193e+07	5.09607e+08		1.95193e+08	5.71159e+09	8.2996e+08	2.34251e+09	4.09201e+07		2.37031e+09	3.90759e+07	4.37831e+08	7.86543e+06	10649.6		4.85433e+07	1.97265e+09	5.7734e+09	1.76587e+09	6.9549e+06
								76.5	0	0	1.53694e+09	3.11591e+07	2.92667e+08		2.41903e+07	4.72026e+09	0	4.42706e+09	6.34301e+08		9.41522e+09	9.57381e+08	2.72929e+09	5.42481e+07	6.55757e+08		3.05782e+08	6.31479e+09	1.1383e+09	2.75153e+09	1.26369e+08		2.43575e+09	4.43324e+07	4.7958e+08	12979723	29738.1		58888790	3.02007e+09	5.38827e+09	1.79469e+09	3291428
								77.5	0	0	1.27541e+09	3.99523e+07	4.50526e+08		2.18293e+07	4.9169e+09	0	4.05231e+09	4.64873e+08		1.02526e+10	1.26123e+09	3.20091e+09	9.29273e+07	8.31248e+08		4.75964e+08	6.78444e+09	1.53008e+09	3.16834e+09	3.38637e+08		2.53514e+09	5.02952e+07	5.18734e+08	2.12601e+07	78755.9		7.6182e+07	4.18681e+09	4.40995e+09	1.81804e+09	1989052
								78.5	0	0	1.04562e+09	50887000	6.45485e+08		2.03281e+07	5.10409e+09	0	2.86913e+09	2.65377e+08		1.02545e+10	1.63425e+09	3.68601e+09	1.59977e+08	1.03971e+09		7.33847e+08	7.1246e+09	2.00857e+09	3584098400	7.89881e+08		2.67301e+09	57075350	5.56579e+08	3.45183e+07	197812		1.0419e+08	5.25442e+09	3.2611e+09	1.83657e+09	1.57753e+06
								79.5	0	0	8.51711e+08	6.43907e+07	864007400		1.95787e+07	5.27354e+09	0	1.64495e+09	720947000		9.59735e+09	2.07975e+09	4.16735e+09	2.73808e+08	1.28605e+09		1.1167e+09	7.35644e+09	2.5694e+09	3.99079e+09	1.61233e+09		2.85274e+09	6.4799e+07	5.94489e+08	5.54611e+07	471396		1.49099e+08	5.97885e+09	2.25084e+09	1.85108e+09	1.64614e+06
								80.5	0	0	6.93371e+08	8.09519e+07	1085239800		1.95361e+07	3.41663e+09	0	7.12372e+09	5.11977e+08		8.56099e+09	2.59626e+09	4.62834e+09	4.61429e+08	1.57702e+09		1.67048e+09	7.51131e+09	3.20004e+09	4381372600	2.90158e+09		3.07612e+09	7.36086e+07	6.33709e+08	8.80015e+07	1.06659e+06		2.20702e+08	6.19011e+09	1.49876e+09	1.86243e+09	2.21611e+06
								81.5	0	1333.33	567498200	1.01123e+08	1.28545e+09		2.02177e+07	3.52502e+09	0	6.02409e+09	313865800		7.40706e+09	3.17647e+09	5.05516e+09	7.59363e+08	1.92166e+09		2.44617e+09	7.62391e+09	3.88096e+09	4.74983e+09	4.64597e+09		3342589384	8.36636e+07	6.75184e+08	1.37564e+08	2.2938e+06		3.33862e+08	5.86396e+09	9.93695e+08	1.87152e+09	3.7096e+06
								82.5	0	17266.7	4.69677e+08	1.25522e+08	1.4436e+09		21709000	3.59136e+09	0	5.04207e+09	5.31028e+08		6.3172e+09	3806899200	5.43827e+09	1.21223e+09	2.33135e+09		3.49162e+09	7.72739e+09	4.58821e+09	5.09123e+09	6.68894e+09		3.64829e+09	9.51405e+07	7.19419e+08	2.11271e+08	4.69536e+06		5.09865e+08	5.12147e+09	6.74907e+08	1.87916e+09	7.35721e+06
								83.5	0	193667	395221000	154834800	1.54596e+09		24178200	3.60995e+09	0	4.18925e+09	4.98009e+08		5.38712e+09	4.46844e+09	5.77306e+09	1.8678e+09	2.81949e+09		4.83798e+09	7.85045e+09	5.29682e+09	5.40178e+09	8.75971e+09		3.98513e+09	1.08233e+08	7.66364e+08	3.17824e+08	9.16365e+06		7.76849e+08	4.16329e+09	4.8083e+08	1.8861e+09	1.63858e+07
								84.5	0	1804800	3.39804e+08	1.89812e+08	1.58828e+09		27900600	3.57736e+09	0	3464763200	4.80672e+08		4.64921e+09	5.13783e+09	6.05972e+09	2.76829e+09	3.40045e+09		6.48211e+09	8.01624e+09	5.98407e+09	5.67902e+09	1.0562e+10		4.34008e+09	1.23153e+08	8.15304e+08	4.66824e+08	1.70835e+07		1.16793e+09	3.18555e+09	3.65836e+08	1.89294e+09	3.88397e+07
								85.5	0	13543200	2.99778e+08	2.31268e+08	1575156600		3.32978e+07	3.49285e+09	0	2.86e+09	5.43896e+08		4.09983e+09	5.78992e+09	6.30242e+09	3.93898e+09	4.08765e+09		8.36922e+09	8.24219e+09	6.63205e+09	5.92199e+09	1.18711e+10		4.69513e+09	1.40124e+08	864803041	6.67282e+08	3.04846e+07		1.71552e+09	2.32335e+09	3.00739e+08	1.90016e+09	9.32371e+07
								86.5	0	8.00807e+07	2.72279e+08	280082200	1.51741e+09		4.09945e+07	3.35849e+09	0	2.36228e+09	5.52352e+08		3.72036e+09	6.40033e+09	6.50814e+09	5.37738e+09	4.89058e+09		1.03826e+10	8.54034e+09	7.22897e+09	6.13141e+09	1.25898e+10		5.02821e+09	1.59386e+08	9.12689e+08	9.25216e+08	5.21787e+07		2.44106e+09	1.63739e+09	2.6855e+08	1.9081e+09	2.17181e+08
								87.5	0	3.67694e+08	255209800	3.37191e+08	1.42876e+09		5.18989e+07	5179027000	0	1.9574e+09	5.70998e+08		3.48989e+09	6.94795e+09	6.68537e+09	7.04622e+09	5.81063e+09		1.23482e+10	8.91744e+09	7.76943e+09	6.30981e+09	1.2747e+10		5.31515e+09	1.8119e+08	9.56156e+08	1.24056e+09	8.58478e+07		3.34153e+09	1.13103e+09	2.60356e+08	1.91696e+09	4.74287e+08
								88.5	1200	3.00458e+08	2.4718e+08	4.03591e+08	1.32289e+09		67311600	4.96144e+09	0	1.6313e+09	665344200		3.39144e+09	7.417e+09	6.84304e+09	8.87327e+09	6.83631e+09		1.40577e+10	9.37478e+09	8.25367e+09	6.46143e+09	1.24564e+10		5.53271e+09	205791981	9.91986e+08	1.60409e+09	1.36041e+08		4377292027	7.76791e+08	2.72528e+08	1.92686e+09	9.46633e+08
								89.5	3266.67	3.53562e+09	2.4743e+08	480332400	1.21149e+09		89065000	4714294200	0	1.37102e+09	6.34876e+08		3.41433e+09	7.79821e+09	6.98955e+09	10758605250	7.93866e+09		1.53083e+10	9.90766e+09	8.68637e+09	6.59208e+09	1.18652e+10		5.66187e+09	2.33452e+08	1.01691e+09	1.99561e+09	2.08039e+08		5.46761e+09	5.37884e+08	3.05093e+08	1.9378e+09	1.69808e+09
								90.5	8266.67	7.41409e+09	2.55768e+08	568526600	1.10336e+09		119691600	4.44699e+09	0	1.16513e+09	6.13029e+08		3.5545e+09	8.08905e+09	7.13224e+09	1.25875e+10	9.06856e+09		1.59476e+10	1.05046e+10	9.07516e+09	6.70875e+09	1.11138e+10		5.69099e+09	2.6443e+08	1.02808e+09	2.38458e+09	3.07551e+08		6.49956e+09	3.80441e+08	3.60842e+08	1.94975e+09	2713519357
								91.5	18733.3	1.20899e+10	2.72531e+08	6.69348e+08	1.00438e+09		1.62607e+08	4.16897e+09	0	1.00394e+09	6.00438e+08		3.81376e+09	8.29316e+09	7276936550	1.42455e+10	1.01577e+10		1.59089e+10	1.11464e+10	9.42913e+09	6.81921e+09	1.03134e+10		5.61762e+09	2.98978e+08	1.02351e+09	2.73399e+09	4.40219e+08		7.35039e+09	278081146	4.44723e+08	1.96259e+09	3.85542e+09
								92.5	38666.7	15521914800	2.98559e+08	7.84043e+08	9.17953e+08		2.2228e+08	3.8891e+09	0	879445000	3.31499e+08		4.19852e+09	8.41912e+09	7.42787e+09	1.56328e+10	1.1125e+10		1.52247e+10	1.18062e+10	9.75752e+09	6.93145e+09	9.54102e+09		5.4489e+09	3.37337e+08	1002518970	3007022903	6.10959e+08		7.9169e+09	2.12159e+08	5.63098e+08	1976211967	4.88888e+09
								93.5	73266.7	1.59433e+10	3.35181e+08	913949400	8.45688e+08		3.04337e+08	3.6151e+09	0	7.85228e+08	2.74267e+08		4.71787e+09	8.47894e+09	7.58762e+09	1.66736e+10	1.18876e+10		1.40145e+10	1.24496e+10	1.00686e+10	7.05326e+09	8.84281e+09		5.20013e+09	3.79734e+08	9.65884e+08	3.17481e+09	8.23173e+08		8.14075e+09	1.70292e+08	7.22533e+08	1.99045e+09	5.57848e+09
								94.5	128200	1.33537e+10	3.84205e+08	1060509400	787999400		4.15531e+08	3.35329e+09	0	7.16316e+08	230361000		5.38107e+09	8.4865e+09	7.75722e+09	1.73219e+10	1.23758e+10		1.24512e+10	1.30366e+10	1.03685e+10	7.19176e+09	8.24172e+09		4.89209e+09	4.26374e+08	9.15798e+08	3.22271e+09	1.07796e+09		8.02004e+09	1.44625e+08	927906089	2.00515e+09	5.79382e+09
								95.5	209000	9319426000	447893200	1225301000	744656400		563489200	3.10843e+09	0	6.69024e+08	2.01521e+08		6.19432e+09	8.45614e+09	7.93629e+09	1.75623e+10	1.25464e+10		1.07214e+10	1.35249e+10	1.06608e+10	7.35302e+09	7.74519e+09		4.54783e+09	4.77441e+08	8.55553e+08	3153009987	1373437360		7.604e+09	130400862	1.17997e+09	2.02014e+09	5.55192e+09
								96.5	320000	5548327800	5.289e+08	1.41007e+09	7.15184e+08		4.89492e+08	2.88377e+09	0	6.40829e+08	189484400		7.15708e+09	8.40161e+09	8123255800	1.74068e+10	1.23918e+10		8.99034e+09	1.38739e+10	1.09457e+10	7.54173e+09	7.35132e+09		4.18966e+09	5.3309e+08	7.89065e+08	2.98329e+09	1704407064		6.97489e+09	1.2497e+08	1.47295e+09	2035248350	4980900282
								97.5	463667	2.88916e+09	6.30177e+08	1.61674e+09	6.99138e+08		4.67584e+08	2681223200	0	6.30282e+08	1.95818e+08		8.25817e+09	8.33528e+09	8.31559e+09	1.68907e+10	1.19406e+10		7.38061e+09	1.40501e+10	1.12196e+10	7.76092e+09	7.05322e+09		3.83689e+09	593449877	7.20339e+08	2.74126e+09	2.0624e+09		6.22559e+09	1.27172e+08	1.79316e+09	2.05029e+09	4.24625e+09
								98.5	640533	1350458400	154815400	1.84751e+09	6.96286e+08		5.03387e+08	2.50158e+09	666.667	6.36953e+08	2.21717e+08		9.47274e+09	8.26775e+09	8.51006e+09	1.60662e+10	1.12508e+10		5.96615e+09	1.4031e+10	11475127200	8.01169e+09	6.84178e+09		3.50451e+09	6.58619e+08	6.53011e+08	2.45827e+09	2.43625e+09		5.44058e+09	137023729	2.1195e+09	2.06507e+09	3.48948e+09
								99.5	850200	5.8177e+08	9.05832e+08	2104791000	7.06729e+08		532770000	2.34472e+09	1066.67	6.61443e+08	2.67788e+08		1.07608e+10	8.20764e+09	8.70297e+09	1.49972e+10	1.03975e+10		4.77751e+09	1.38091e+10	1.17011e+10	8.29299e+09	6.70716e+09		3.20293e+09	7.28666e+08	5.90044e+08	2.16334e+09	2.81315e+09		4.68464e+09	1.55628e+08	2426313469	2.07941e+09	2801103405
								100.5	1092200	2.37161e+08	1085910600	2391327200	7.30977e+08		487287000	2209913200	1866.67	7.05435e+08	333860800		1.20685e+10	8.16165e+09	8.8905e+09	1.37533e+10	9.45907e+09		3.81329e+09	1.33923e+10	1.18832e+10	8.60139e+09	6.6396e+09		2.93835e+09	8.03625e+08	5.33597e+08	1.8794e+09	3.17995e+09		3.99952e+09	1.85262e+08	2.68788e+09	2.09311e+09	2.22244e+09
								101.5	1679800	3.70147e+07	1.54066e+09	3064627600	8.25331e+08		2560032000	0	2.09595e+09	3466.67	7.71806e+08		1.33317e+10	8.13469e+09	9.06889e+09	1.24044e+10	8.50565e+09		3.05262e+09	1.28035e+10	1.20052e+10	8.93098e+09	6.62972e+09		2.71357e+09	8.83496e+08	4.85063e+08	1.6218e+09	3.52458e+09		3.40636e+09	2.29626e+08	2883271054	2.10595e+09	1.76053e+09
								102.5	2.03687e+06	1.48811e+07	1816614400	3458389600	8.98993e+08		3.07219e+09	0	2.00138e+09	7200	8.64787e+08		1.44829e+10	8.13006e+09	9.23476e+09	1.10163e+10	7.59238e+09		2.46567e+09	1.20766e+10	1.20505e+10	9.27332e+09	6.66853e+09		2.52891e+09	9.68243e+08	4.45211e+08	1.39886e+09	3.83724e+09		2.91082e+09	294222769	2.99997e+09	2.11775e+09	1.40399e+09
								103.5	2.45187e+06	6.23787e+06	2.12388e+09	3.89533e+09	9.93654e+08		3.60709e+09	0	1.92457e+09	16200	9.90164e+08		1.54589e+10	8.14972e+09	9.38521e+09	9.64687e+09	6.75686e+09		2.02099e+09	1.12525e+10	1.20038e+10	9.61759e+09	6.74735e+09		2.38312e+09	1.05778e+09	4.14396e+08	1.21334e+09	4.11118e+09		2.50874e+09	386834028	3.03525e+09	2128278067	1.13455e+09
								104.5	2.94507e+06	2.78187e+06	2.46016e+09	4.37952e+09	1.1126e+09		4145134200	0	1.86384e+09	39466.7	1155486200		1.62088e+10	8.19443e+09	9.51802e+09	8.34314e+09	6.02046e+09		1.68978e+09	1.03737e+10	1.18537e+10	9.95096e+09	6.85781e+09		2274067479	1151991573	3.92773e+08	1.06438e+09	4343006141		2.19082e+09	5.18025e+08	2995233299	2137341276	9.33537e+08
								105.5	3.54567e+06	1343800	2.82207e+09	4915042600	1.25974e+09		4665862400	0	1.8175e+09	102200	1.37025e+09		1.66991e+10	8.26403e+09	9.63173e+09	7140039750	5.39155e+09		1.44792e+09	9.47996e+09	1.15944e+10	1.02592e+10	6.99173e+09		2.19926e+09	1.25067e+09	3.80511e+08	9.49174e+08	4.53242e+09		1.946e+09	7.0153e+08	2.89238e+09	2.14474e+09	784838024
								106.5	4295200	714000	3205459200	5.50589e+09	1.43962e+09		5.1503e+09	0	1783859400	277867	1.64599e+09		1.69175e+10	8.35753e+09	9.72562e+09	6.06005e+09	4.86946e+09		1.27643e+09	8.60518e+09	1.12271e+10	1.05276e+10	7.14123e+09		2.15616e+09	1.35357e+09	3.77988e+08	8.64225e+08	4.68163e+09		1.76352e+09	9.54291e+08	2.74237e+09	2.15028e+09	6.7566e+08
								107.5	5.25227e+06	422667	3.60568e+09	6.15571e+09	1.65734e+09		5.58296e+09	0	1.76126e+09	780667	1.99615e+09		1.68717e+10	8.47334e+09	9.79974e+09	5.11421e+09	4.44803e+09		1.16122e+09	7.77562e+09	1.07604e+10	1.07416e+10	7.29884e+09		2.14236e+09	1.46035e+09	385973799	8.06212e+08	4.79444e+09		1.63397e+09	1.29585e+09	2.56132e+09	2.15379e+09	5.96372e+08
								108.5	6.49967e+06	281400	4.018e+09	6.86753e+09	1.91842e+09		5.95334e+09	0	1748072000	2231400	2435706600		1.65867e+10	8.60929e+09	9.85477e+09	4.30393e+09	4.11843e+09		1.09253e+09	7.00942e+09	1.02102e+10	1.08887e+10	7.45769e+09		2.15559e+09	1.57056e+09	4.05825e+08	7.72483e+08	4.87539e+09		1.5498e+09	1.74676e+09	2.36375e+09	2.15512e+09	5.39968e+08
								109.5	8155200	212267	4.43791e+09	7.64349e+09	2228660400		6.25649e+09	0	1.7427e+09	6383400	2.98028e+09		1.60996e+10	8.76283e+09	9.89197e+09	3.62334e+09	3.87113e+09		1.06433e+09	6.31723e+09	9.59761e+09	1.09585e+10	7.61177e+09		2.19369e+09	1.68366e+09	4.39702e+08	7.61303e+08	4.92887e+09		1.50525e+09	2.32569e+09	2.16155e+09	2.15412e+09	5.015e+08
								110.5	1.03877e+07	182000	4.86142e+09	8.48448e+09	2.59382e+09		6.49292e+09	0	1.74358e+09	1.79887e+07	3.64473e+09		1.54541e+10	8.93105e+09	9.91306e+09	3.06175e+09	3.697e+09		1.07386e+09	5.70347e+09	8.94704e+09	1.09442e+10	7.75615e+09		2.25454e+09	1.79897e+09	4.90825e+08	7.71972e+08	4958454699		1.49623e+09	3.04524e+09	1.96362e+09	2.1507e+09	4.77589e+08
								111.5	1.34406e+07	177533	5.28527e+09	9389766000	3019308000		6.66779e+09	0	1.74922e+09	4.91821e+07	4.44116e+09		1.46954e+10	9.11083e+09	9.92006e+09	2.60584e+09	3.58796e+09		1.12138e+09	5.1678e+09	8.28361e+09	1.08431e+10	7.88721e+09		2.33586e+09	1.9157e+09	5.63788e+08	8.04848e+08	4.96642e+09		1.51997e+09	3.90675e+09	1.77612e+09	2144761499	4.6605e+08
								112.5	1.76667e+07	196733	5706971200	10356677800	3.50972e+09		6.78975e+09	0	1.75817e+09	1.28636e+08	5.37635e+09		1.38659e+10	9.29883e+09	9.91522e+09	2.24155e+09	3.5371e+09		1.21005e+09	4.7066e+09	7.6308e+09	1.06566e+10	8.00278e+09		2.43512e+09	2.03291e+09	6.64895e+08	8.61327e+08	4.95353e+09		1.57464e+09	4.89507e+09	1.60289e+09	2.13625e+09	4.65625e+08
								113.5	2.35787e+07	246333	6.12485e+09	1.13803e+10	4.0684e+09		6.86966e+09	0	1.76913e+09	3.17808e+08	6448847000		1.30031e+10	9.49162e+09	9.90087e+09	1.95532e+09	3.53861e+09		1.34606e+09	4.31422e+09	7.0087e+09	1.039e+10	8.10215e+09		2.54946e+09	2.14953e+09	8.02493e+08	943773442	4.91899e+09		1.65888e+09	5.97454e+09	1.446e+09	2.12515e+09	4.75797e+08
								114.5	3.19219e+07	346000	6537915200	1.24532e+10	4.69695e+09		6.91934e+09	0	1.78094e+09	7.33587e+08	7.64625e+09		1.21374e+10	9.6857e+09	9.87937e+09	1.73498e+09	3.5875e+09		1.53884e+09	3.98398e+09	6.43299e+09	1.0052e+10	8.18606e+09		2.67559e+09	2.26435e+09	9.87158e+08	1.05538e+09	4.86068e+09		1.77128e+09	7.08794e+09	1.30626e+09	2.11145e+09	4.96665e+08
								115.5	43778600	540267	6.94573e+09	1.35654e+10	5394757800		6.95061e+09	0	1792666200	1.5677e+09	8.94304e+09		1.12926e+10	9.87754e+09	9.85298e+09	1.57024e+09	3.67922e+09		1.80136e+09	3.70891e+09	5.91466e+09	9.65395e+09	8.25646e+09		2.80979e+09	2.37607e+09	1231538785	1.1999e+09	4775529438		1.9097e+09	8.15969e+09	1.18364e+09	2.09518e+09	5.28867e+08
								116.5	6.07123e+07	927133	7.34824e+09	14704492600	6.1587e+09		6.97456e+09	0	1.80361e+09	3.07961e+09	1.02998e+10		1.04856e+10	1.00636e+10	9.82384e+09	1.45281e+09	3.80932e+09		2.15023e+09	3.48216e+09	5.46036e+09	9.20891e+09	8.31634e+09		2948028810	2.48331e+09	1.54951e+09	1.38122e+09	4660089695		2.07064e+09	9.10376e+09	1.07759e+09	2.0764e+09	5.73512e+08
								117.5	84965000	1.72633e+06	7745542400	1.58555e+10	6982888600		7001100200	0	1.81339e+09	5.53267e+09	1.16644e+10		9.72805e+09	1.02404e+10	9.79388e+09	1.37644e+09	3.97295e+09		2.60562e+09	3.29734e+09	5.07311e+09	8.73055e+09	8.36932e+09		3086060798	2.58464e+09	1954246756	1.60273e+09	4.51124e+09		2.24859e+09	9.83558e+09	9.87263e+08	2055195426	6.32113e+08
								118.5	1.19718e+08	3439600	2137753200	17001758000	7.8587e+09		7038769800	0	1821930400	9.06251e+09	1.29748e+10		9.02666e+09	1.04045e+10	9.76477e+09	1.33682e+09	4.16459e+09		3.19048e+09	3.1486e+09	4.75322e+09	8.2324e+09	8.41938e+09		3.21965e+09	2.6786e+09	2.4548e+09	1.86637e+09	4.32694e+09		2.4355e+09	1.02856e+10	9.11694e+08	2.03167e+09	706481162
								119.5	1.69417e+08	7.22647e+06	8.52483e+09	8.12513e+09	8774983200		7.09466e+09	0	1829503000	13519807400	1.41647e+10		8.38473e+09	1.05524e+10	9.73792e+09	1.33145e+09	4.37768e+09		3.92888e+09	3.03073e+09	4.49916e+09	7.72708e+09	8.47048e+09		3.34482e+09	2763823569	3.05116e+09	2.17161e+09	4.10688e+09		2.62071e+09	1.04113e+10	8.49912e+08	2.00594e+09	7.98555e+08
								120.5	2.40169e+08	1.57707e+07	8.90645e+09	1.20692e+09	9.71849e+09		7.17451e+09	0	1.83671e+09	1.8385e+10	15170051000		7.80296e+09	1.06809e+10	9.71437e+09	1.35949e+09	4.60451e+09		4.84309e+09	2.9391e+09	4.30845e+09	7.22582e+09	8.52623e+09		3.45803e+09	2.839e+09	3.72844e+09	2.51426e+09	3853056944		2.79123e+09	10205061352	8.01009e+08	1.97817e+09	9.10129e+08
								121.5	3.40164e+08	3.52151e+07	9.28194e+09	2228597200	10674517400		7.28277e+09	0	1844461600	2.2849e+10	1.59357e+10		7.28025e+09	1.07866e+10	9.69482e+09	1.42168e+09	4.83621e+09		5.94917e+09	2.86965e+09	4.17815e+09	6.73811e+09	8.5896e+09		3.55647e+09	2.903e+09	4.45166e+09	2.88545e+09	3.56993e+09		2932805923	9.69458e+09	7.642e+08	1.94851e+09	1.04244e+09
								122.5	480088000	7.92761e+07	9.65025e+09	2.17267e+09	1.16277e+10		7.42278e+09	0	1.85396e+09	2.60634e+10	1.64219e+10		6.81437e+09	1.08666e+10	9.67956e+09	1.52019e+09	5.06301e+09		7.25136e+09	2.81884e+09	4.10537e+09	6.27157e+09	8.66266e+09		3.63812e+09	2.95486e+09	5.16394e+09	3.2712e+09	3.26431e+09		3.0315e+09	8.93739e+09	7.3885e+08	1.91714e+09	1.19559e+09
								123.5	6.7341e+08	1.77388e+08	1.00099e+10	22023475800	1.25626e+10		7596839000	0	1.86666e+09	2.74433e+10	16608309800		6.40243e+09	1.09179e+10	9.66846e+09	1.65849e+09	5.27458e+09		8.7358e+09	2.78361e+09	4.08743e+09	5.83197e+09	8.74635e+09		3.70192e+09	2.99387e+09	5.79054e+09	3.65262e+09	2.94484e+09		3.07562e+09	8.00975e+09	7.24494e+08	1.88423e+09	1.3679e+09
								124.5	9.36415e+08	3.8928e+08	10359202800	2.27679e+10	1.3465e+10		7806266600	0	1.88422e+09	2.68604e+10	1.64958e+10		6.04123e+09	1.09379e+10	9.66094e+09	1.84108e+09	5.46067e+09		1.0365e+10	2.76134e+09	4.12194e+09	5.42338e+09	8.84032e+09		3.74767e+09	3.01961e+09	6.25031e+09	4.00725e+09	2.62117e+09		3.05768e+09	6.99365e+09	720843835	1.84999e+09	1.55512e+09
								125.5	1.28779e+09	827550800	10696026000	2.3396e+10	1.43222e+10		8.05147e+09	0	1.90853e+09	2.46342e+10	1.61051e+10		5.72752e+09	1.09242e+10	9.65599e+09	2.07319e+09	5.61178e+09		1.20746e+10	2.74982e+09	4.20665e+09	5.04836e+09	8.94277e+09		3.77604e+09	3031927002	6.47306e+09	4.31133e+09	2.30301e+09		2.9758e+09	5964904854	7.27774e+08	1.81459e+09	1.74985e+09
								126.5	1.74755e+09	1.68527e+09	1.1082e+09	23901008000	1.51235e+10		8.33193e+09	0	1.94164e+09	2.13576e+10	1.54734e+10		5.45813e+09	1.08751e+10	9.65213e+09	2.36018e+09	5.71988e+09		1.37744e+10	2.74724e+09	4.33923e+09	4.70821e+09	9.05035e+09		3.78836e+09	3.03097e+09	6.41768e+09	4.54276e+09	1.99915e+09		2.83415e+09	4.9846e+09	745297065	1.77822e+09	1941301993
								127.5	2.33527e+09	3.25541e+09	1323484000	24279954800	1.58611e+10		8.64617e+09	0	1.98581e+09	1.76701e+10	1.46492e+10		5.2301e+09	1.07892e+10	9.64747e+09	2.70677e+09	5.779e+09		1.53549e+10	2.75219e+09	4.51693e+09	4.40321e+09	9.15821e+09		3.7865e+09	3.01717e+09	6.08459e+09	4.68419e+09	1.71676e+09		2.64236e+09	4.09501e+09	7.73508e+08	1.74107e+09	2.11568e+09
								128.5	3.06732e+09	5.91448e+09	1.16093e+09	2.45332e+10	1.65297e+10		8.99171e+09	0	2.04354e+09	1.40877e+10	1.36864e+10		5.04069e+09	1.06658e+10	9.63972e+09	3.11593e+09	5.78572e+09		1.66992e+10	2.76365e+09	4.73614e+09	4.1329e+09	9.25996e+09		3.77262e+09	2.99124e+09	5.51695e+09	4.72561e+09	1.46092e+09		2.414e+09	3.3196e+09	8.12509e+08	1.70331e+09	2.25736e+09
								129.5	3.95369e+09	1.00354e+10	1.18502e+09	2466075200	1.71268e+10		9365052000	0	2.11756e+09	1.09305e+10	1.26389e+10		4.88743e+09	1.05049e+10	9.62627e+09	3.5876e+09	5.73931e+09		1.76985e+10	2.78096e+09	4.99196e+09	3.89626e+09	9.34797e+09		3.74906e+09	2.95411e+09	4.78985e+09	4.66572e+09	1.23448e+09		2.16441e+09	2.66586e+09	862296001	1.66511e+09	2.35091e+09
								130.5	4994305800	1.5813e+10	1211742600	2.46891e+09	17652496200		9.76164e+09	0	2.21096e+09	8.33449e+09	1.15563e+10		4.76812e+09	1.03072e+10	9.60425e+09	4.11734e+09	5.64174e+09		1.82687e+10	2.80385e+09	5.27777e+09	3.69193e+09	9.41359e+09		3.7181e+09	2.90692e+09	3.99152e+09	4.51189e+09	1.03828e+09		1.90862e+09	2.12961e+09	9.22614e+08	1626626808	2.38363e+09
								131.5	6175963400	2.30424e+10	123677600	2.45984e+08	1.81091e+10		10175852000	0	2.32721e+09	6.30452e+09	1.04807e+10		4.68077e+09	1.00744e+10	9.57067e+09	4.69503e+09	5.49731e+09		1.83635e+10	2.83234e+09	5.58494e+09	3.51836e+09	9.44765e+09		3.68187e+09	2.85092e+09	3.20375e+09	4.27877e+09	8.71444e+08		1.65959e+09	1.69944e+09	9.92789e+08	1.58801e+09	2.34808e+09
								132.5	7.4703e+09	30962681800	1251376600	2.43952e+10	1.8501e+10		1.06011e+10	0	2.47026e+09	4773402000	9.44539e+09		4.62359e+09	9.80855e+09	9.5225e+09	5.3042e+09	5.31222e+09		1.79819e+10	2.86681e+09	5.90275e+09	3.3739e+09	9.44107e+09		3.64223e+09	2.7875e+09	2.48787e+09	3.98581e+09	7.31934e+08		1.42717e+09	1.36043e+09	1.07154e+09	1549392459	2.2439e+09
								133.5	8.83377e+09	3.83079e+10	1.27016e+08	2.41757e+09	1.88337e+10		1.10298e+10	0	2.6446e+09	3.64733e+09	8.47425e+09		4594927950	9.51284e+09	9.45684e+09	5.92201e+09	5.0939e+09		1.71664e+10	2.90787e+09	6.21851e+09	3.25696e+09	9.38553e+09		3600745169	2.71804e+09	1.87921e+09	3654470099	6.16963e+08		1.21778e+09	1.09698e+09	1.15684e+09	1.5109e+09	2.07827e+09
								134.5	1.021e+10	4.36273e+10	1.28434e+08	2.37644e+09	19114150800		1.14538e+10	0	2.85538e+09	2.83332e+09	7.58265e+09		4.59322e+09	9.19085e+09	9.37105e+09	6.5204e+09	4.85042e+09		1.59956e+10	2.9564e+09	6.51812e+09	3.16598e+09	9.27421e+09		3.55858e+09	2.64396e+09	1.38915e+09	3.30558e+09	5.23426e+08		1034627736	894481155	1.24576e+09	1.47263e+09	1.86491e+09
								135.5	1.15343e+10	4.57754e+10	1.20701e+08	2.33404e+09	1.93499e+10		1.18643e+10	0	3108372000	2.25203e+09	6.77867e+09		4.61692e+09	8.84674e+09	9.26291e+09	7.06829e+09	4.58988e+09		1.45704e+10	3.01342e+09	6.78688e+09	3.09954e+09	9.10251e+09		3.51654e+09	2.56659e+09	1.01169e+09	2.95731e+09	4.48214e+08		8.78347e+08	7.40225e+08	1.33455e+09	1.43471e+09	1.62172e+09
								136.5	12740791800	4.43362e+10	132202600	2.28656e+09	19548749200		1.22522e+10	0	3.41008e+09	1841358800	6.06461e+09		4.66442e+09	8.48501e+09	9.13076e+09	7.53474e+09	4.31997e+09		1.29986e+10	3.08015e+09	7.01057e+09	3.05634e+09	8.86863e+09		3.47506e+09	2.48722e+09	7.31049e+08	2.62395e+09	388428698		7.47748e+08	6.23713e+08	1.41876e+09	1397202793	1367744638
								137.5	13768931600	3.97566e+10	131031200	2.26325e+09	1.97188e+10		1.26086e+10	0	3.76765e+09	1.5554e+09	5.43853e+09		4.734e+09	8.1104e+09	8.97358e+09	7.89249e+09	4.04756e+09		1.13817e+10	3.15785e+09	7.17662e+09	3.03523e+09	8.57389e+09		3.43423e+09	2.40701e+09	5.27958e+08	2315595266	3.41506e+08		6.40534e+08	5.36593e+08	1.49353e+09	1.36021e+09	1.12027e+09
								138.5	1.45709e+10	3.31307e+10	118405600	2116584400	19867907200		1.29247e+10	0	4.18872e+09	1.36159e+09	4.89568e+09		4.82369e+09	7.72764e+09	8.7911e+09	8.12128e+09	3.77852e+09		9.80457e+09	3.24787e+09	7.27534e+09	3.03512e+09	8.22277e+09		3.39384e+09	2.327e+09	3.83856e+08	2.03831e+09	3.05272e+08		5.53894e+08	4.7242e+08	1.55413e+09	1323786697	8.92748e+08
								139.5	1.51162e+10	2.57754e+10	267765400	2145039800	2.00036e+10		1.31928e+10	0	4.68126e+09	1.23775e+09	4429615200		4.93125e+08	7.34139e+09	8.58383e+09	8.21029e+09	3.51761e+09		8.33053e+09	3.35154e+09	7.30074e+09	3.05503e+09	7.82271e+09		3.35339e+09	2248073877	2.8296e+08	1.79483e+09	2.7795e+08		4.84931e+08	4.26356e+08	1.59648e+09	1.28801e+09	693751637
								140.5	1.53944e+10	18819207800	1330662400	2066094000	2.01329e+10		1.34057e+10	0	5.25314e+09	1169523000	4033101000		5.05017e+07	6.95602e+09	8.35305e+09	8.15915e+09	3.26849e+09		7.00007e+09	3.47013e+09	7.25109e+09	3.09399e+09	7.38352e+09		3.31218e+09	2.171e+09	2.12901e+08	1.58534e+09	2.58143e+08		4.30937e+08	3.94867e+08	1.61767e+09	1.25294e+09	5.27113e+08
								141.5	1.54146e+10	1.29698e+10	1.33316e+08	2.00562e+09	2.02623e+10		1.35577e+10	0	5911635000	1.14853e+09	3.69878e+09		5.18921e+07	6.57554e+09	8.10077e+09	7.97757e+09	3.0338e+09		5.83335e+09	3.6048e+09	7.12896e+09	3.15099e+09	6.9166e+09		3.26932e+09	2.0964e+09	1.64508e+08	1.40833e+09	2.44797e+08		3.89541e+08	3.75463e+08	1.61635e+09	1.21862e+09	392756353
								142.5	1.52025e+10	8.49023e+09	133185400	1450963600	2.03977e+10		13644601800	0	6.66274e+09	1171114000	3.41957e+09		5.33364e+07	6.20349e+09	7.82961e+09	7.68347e+09	2.81528e+09		4.8343e+09	3.75652e+09	6.94074e+09	3.22494e+09	6.4341e+09		3.2238e+09	2.02474e+09	1.3125e+08	1261275237	237166365		3.58774e+08	3.66486e+08	1.59296e+09	1.18511e+09	2.8792e+08
								143.5	1.4796e+10	5.31416e+09	1.3362e+08	1.84499e+09	2.05442e+10		1.36636e+10	0	7.51029e+09	1237584400	3.18897e+09		5.48114e+07	5.84289e+09	7.54272e+09	7.30033e+09	2.6139e+09		3.99536e+09	3.92599e+09	6.69591e+09	3.31457e+09	5.94802e+09		3.17457e+09	1.95638e+09	1.08615e+08	1.1412e+09	2.34777e+08		3.37071e+08	3.66939e+08	1.54956e+09	1.15244e+09	2.08374e+08
								144.5	14239851000	3202404600	1.33766e+08	1242233800	2.07062e+10		1.36137e+10	0	8.45498e+09	1351931200	3.00115e+09		5.632e+07	5.49621e+09	7.24359e+09	6.8542e+09	2.43006e+09		3.3019e+09	4.11353e+09	6.40593e+09	3.41837e+09	5.46943e+09		3.12056e+09	1.89156e+09	9.35659e+07	1.04506e+09	2.37399e+08		3.23251e+08	3.76359e+08	1.48957e+09	1120645327	1.49417e+08
								145.5	1.35808e+10	1.87122e+09	133861200	1745948800	2.08873e+10		1.34954e+10	0	9.49335e+09	1.5218e+09	2.85103e+09		5.70501e+07	5.16538e+09	6.93591e+09	6.37089e+09	2.26368e+09		2.73582e+09	4.319e+09	6.0832e+09	3.53449e+09	5.00788e+09		3.06079e+09	1.83041e+09	8.41184e+07	9.70016e+08	2.45024e+08		3.16479e+08	3.94713e+08	1.41724e+09	1.08976e+09	1.06544e+08
								146.5	1.28633e+10	1.06785e+09	195230600	1.05885e+09	2.10902e+10		1.33109e+10	0	10616722800	1.75872e+09	2734280000		5.91561e+07	4.85177e+09	6.62342e+09	5.87381e+09	2.11436e+09		2.2782e+09	4.54163e+09	5.73998e+09	3.66074e+09	4.57106e+09		2994386314	1.77299e+09	7.90414e+07	9.13565e+08	2.5785e+08		3.16227e+08	4.22309e+08	1.33716e+09	1.05981e+09	7.58298e+07
								147.5	12126472600	5.99479e+08	1.34674e+08	1.68318e+09	2.13167e+10		1.30638e+10	0	1.18104e+10	2.07834e+09	2.64723e+09		6.04137e+07	4.55629e+09	6.30975e+09	5.38254e+09	1.98149e+09		1.911e+09	4.77996e+09	5.38764e+09	3.79448e+09	4.16463e+09		2.92066e+09	1.71926e+09	7.76583e+07	873600654	2.76262e+08		3.22235e+08	459705967	1.25373e+09	1.03082e+09	5.40659e+07
								148.5	1.14029e+10	333453000	1.34718e+08	1920810400	2.15676e+10		1.2759e+10	0	1.30534e+10	2500684400	2.58686e+09		6.14628e+07	4.27939e+09	5.99829e+09	4.91221e+09	1.86432e+09		1.61801e+09	5.03165e+09	5.03603e+09	3.93263e+09	3.79227e+09		2839155993	1.66914e+09	7.97289e+07	848429005	3.00824e+08		3.34476e+08	5.07601e+08	1.17084e+09	1.00279e+09	3.87565e+07
								149.5	1.07178e+10	1.85083e+08	1.35112e+08	1.37329e+09	2.18429e+10		1.24023e+10	1466.67	1.4318e+10	3.05002e+09	2550682400		6.20243e+07	4.02117e+09	5.69212e+09	4.47349e+09	1.76205e+09		1.38525e+09	5.29344e+09	4.69322e+09	4.07165e+09	3.4559e+09		2.74969e+09	1.62249e+09	8.53958e+07	836744068	3.3226e+08		3.53125e+08	5.66697e+08	1.09165e+09	975743766	28029869
								150.5	1.07178e+10	1.85083e+08	1.34212e+08	1.53329e+09	2.18429e+10		1.20005e+10	3533.33	1.55709e+10	3.75411e+09	2.53669e+09		6.29956e+07	3.78138e+09	5.39391e+09	4.07301e+09	1.67386e+09		1.20107e+09	5.56107e+09	4.36536e+09	4.20762e+09	3.15597e+09		2.65236e+09	1.57913e+09	95182782	8.37582e+08	3.71424e+08		3.78529e+08	6.37517e+08	1.01847e+09	9.49673e+08	2.05215e+07
									2.64901e+09	5.16287e+09	2.02284e+09	3.90493e+09	6.42842e+09		4.61175e+09	1.91878e+09	1.92282e+09	4.17417e+09	3.84036e+09		5.45462e+09	5.75725e+09	6.17257e+09	4.5498e+09	3.82346e+09		5.2148e+09	5.0717e+09	5.24354e+09	4.7106e+09	5.6292e+09		2.99133e+09	1.16677e+09	1.09966e+09	1.4085e+09	1.3619e+09		1.86162e+09	2.1447e+09	1.27496e+09	1.60057e+09	1.06183e+09
											4.37976e+09						3.29358e+09						5.15154e+09						5.17397e+09						1.60563e+09						1.58874e+09
																			CTRL-1	CTRL-2	CTRL-3	CTRL-4	CTRL-5	CTRL-6
																			4.37976e+09	3.29358e+09	5.15154e+09	5.17397e+09	1.60563e+09	1.58874e+09		3.5322e+09

## Sheet: PNK
											PNK-1						PNK-2						PNK-3						PNK-4						PNK-5
								Size (nM)	Concentration (particles / ml)	Concentration (particles / ml)	Concentration (particles / ml)	Concentration (particles / ml)	Concentration		Concentration (particles / ml)	Concentration (particles / ml)	Concentration (particles / ml)	Concentration (particles / ml)	Concentration		Concentration (particles / ml)	Concentration (particles / ml)	Concentration (particles / ml)	Concentration (particles / ml)	Concentration		Concentration (particles / ml)	Concentration (particles / ml)	Concentration (particles / ml)	Concentration (particles / ml)	Concentration		Concentration (particles / ml)	Concentration (particles / ml)	Concentration (particles / ml)	Concentration (particles / ml)	Concentration
								50.5	0	0	0	2.28647e+06	344172400		7.42942e+09	0	0	1.35992e+07	0		0	15089.7	0	0	0		3073.6	0	364.975	96.9543	0		0	1.43838e+09	119608	6.02605e+08	0
								51.5	0	0	0	3.75007e+06	4.21876e+08		6328721600	0	0	1.95233e+07	0		0	46771.1	0	0	0		6382.74	21.8274	1053.3	703.046	7.1066		0	1350055463	59960.6	6.27526e+08	0
								52.5	0	0	0	5.91073e+06	5.11463e+08		5390685200	0	0	2.72184e+07	0		0	133485	0	0	0		12897	191.878	2915.23	3310.66	116.751		0	1.22519e+09	32928.5	6.68411e+08	0
								53.5	0	0	0	8.97447e+06	6.13094e+08		4.61416e+09	0	0	3.68777e+07	0		0	350601	0	0	0		25418.8	1406.09	7758.38	10576.6	1436.04		0	1080730750	19925	7.18416e+08	0
								54.5	0	0	0	1.31561e+07	7.26325e+08		3.98602e+09	0	0	48598000	0		0	848234	0	0	0		49005.1	8624.87	19918.8	24032.5	13537.6		0	9.31863e+08	13321.7	7.70011e+08	0
								55.5	0	0	0	18662200	849961000		3.48795e+09	0	0	6.23489e+07	0		0	1.89454e+06	0	0	0		92698	44350.8	49478.7	40809.6	99444.7		2.5	7.90164e+08	9844.1	8.15501e+08	0
								56.5	0	0	0	25670400	9.81946e+08		3100835000	0	0	7.79525e+07	0		0	3.91942e+06	0	0	0		172583	192016	119202	54475.6	579698		68.1	6.6307e+08	8026.2	8.48156e+08	0
								57.5	0	0	0	34310000	1.11932e+09		2.80712e+09	0	0	9.50805e+07	0		0	7.54254e+06	0	0	0		317202	704574	278984	60145.2	2.7287e+06		1402.2	5.54326e+08	7197.9	8.63491e+08	0
								58.5	0	0	0	44645400	1258292200		2.59187e+09	0	0	1.13268e+08	0		0	1.35686e+07	0	0	0		577083	2.20993e+06	634797	57745.7	1.05419e+07		21777.8	4.649e+08	7071.4	8.60105e+08	0
								59.5	0	0	0	5.66649e+07	1.39438e+09		2443109200	0	0	1.31945e+08	0		0	2.29414e+07	0	0	0		1.04138e+06	5.98543e+06	1.40393e+06	50602.5	3.39338e+07		254603	3.93994e+08	7576.6	8.39725e+08	0
								60.5	0	0	0	7.02775e+07	1.52272e+09		2.35168e+09	0	0	1.50483e+08	0		0	3.66626e+07	0	0	0		1.86642e+06	1.41586e+07	3.01422e+06	42359.4	9.22722e+07		2.24097e+06	3.39927e+08	8813.3	8.06477e+08	0
								61.5	0	0	0	85317600	1638404600		2.31089e+09	0	0	1.68245e+08	0		0	5.56952e+07	0	0	0		3.32342e+06	2.96124e+07	6.26914e+06	35316.2	2.14625e+08		1.48842e+07	3.00795e+08	11082.7	7.65733e+08	0
								62.5	0	0	0	1.01557e+08	1.73693e+09		2.31617e+09	0	0	1.84642e+08	0		0	8.08747e+07	29189.2	6.38128e+07	7.38875e+07		5.87529e+06	5.54642e+07	1.25968e+07	30427.9	4.31948e+08		7.49212e+07	2.74937e+08	15008.1	7.22973e+08	0
								63.5	0	0	0	1.18726e+08	1.81458e+09		2364571200	0	0	1.9917e+08	0		0	1.12848e+08	285659	8.4692e+07	1.09832e+08		1.02941e+07	9.42514e+07	2.43793e+07	27952.3	7.60167e+08		2.87609e+08	2.61247e+08	21812.1	6.82979e+08	0
								64.5	0	0	0	1.36534e+08	1.86872e+09		2.4544e+09	0	0	211453600	0		0	1.52046e+08	353037	1.07646e+08	1.60041e+08		1.78281e+07	1.47202e+08	4.53102e+07	28069.5	1.18145e+09		8.4898e+08	2.59407e+08	33919.6	6.49483e+08	0
								65.5	0	0	0	1.54695e+08	1.8981e+09		2584733200	0	0	2.21256e+08	0		6.70103	1.98684e+08	402147	1.32769e+08	2.28688e+08		3.04145e+07	2.13972e+08	8.06617e+07	31378.7	1.63713e+09		1.94673e+09	2.70116e+08	56278	6.25174e+08	0
								66.5	0	0	0	172955600	1.90281e+09		2.75495e+09	0	0	2.28488e+08	0		38.6598	2.52785e+08	449674	1.6071e+08	3.20523e+08		5.09103e+07	2.92971e+08	1.37284e+08	39495.4	2.04159e+09		3.50984e+09	295375816	99323.3	6.11942e+08	0
								67.5	0	0	0	1.91112e+08	1.8843e+09		2.96424e+09	0	0	233193800	0		204.639	3.14198e+08	41677.8	1.92696e+08	4.40638e+08		8.3265e+07	3.82105e+08	2.23169e+08	56231	2.31285e+09		5.04573e+09	3.38877e+08	185798	6.11195e+08	0
								68.5	0	0	0	2.0903e+08	1.84511e+09		3.2111e+09	0	0	2.35536e+08	0		1009.28	3.82629e+08	493053	2.30528e+08	5.94076e+08		1.32513e+08	4.79596e+08	3.46522e+08	90400	2.40316e+09		5.8766e+09	406520732	366735	624153508	0
								69.5	0	0	0	226660000	1.78861e+09		3.49283e+09	0	0	2.35767e+08	1800		4645.88	4.57659e+08	520741	2.76612e+08	7.85257e+08		2.04431e+08	5.84619e+08	5.14476e+08	162890	2.31298e+09		5.64418e+09	5.07047e+08	759347	6.52062e+08	0
								70.5	0	0	0	2.44039e+08	1.71863e+09		3.80513e+09	0	0	2.342e+08	5466.67		19978.4	5.38764e+08	5.5432e+08	3.34015e+08	1.01728e+09		3.04736e+08	6.97628e+08	7.31787e+08	324935	2.08334e+09		4558534069	6.52646e+08	1.63697e+06	6.96296e+08	0
								71.5	0	0	0	2.61298e+08	1.63919e+09		4.14185e+09	0	0	2.31181e+08	15533.3		80243.8	6.25342e+08	6.0111e+06	4.0657e+08	1.29122e+09		4.3784e+08	8.20413e+08	9.9987e+08	705967	1.77477e+09		3.16228e+09	8.59294e+08	3.63991e+06	7.58331e+08	0
								72.5	4515.33	0	0	2.78663e+08	1554163800		4.49501e+09	0	0	227069000	41666.7		300737	7.1675e+08	5.35333e+06	4.98982e+08	1.60548e+09		6.05373e+08	9.55976e+08	1.43511e+06	1.63866e+06	1.44554e+09		1.92747e+09	1.14637e+09	8.25492e+06	8.39577e+08	0
								73.5	58133.3	0	0	2.96448e+08	1.46711e+09		4.85513e+09	0	0	2.22212e+08	105533		1.04974e+06	8.12354e+08	7.51501e+08	6.16899e+08	1.95554e+09		8.04929e+08	1.10175e+07	1.62272e+06	3.97827e+06	1.13815e+09		1.05734e+09	1.53502e+09	1.88495e+07	941044737	2.6
								74.5	643600	0	0	3.1506e+08	1.38111e+09		5.21185e+09	0	0	2.16937e+08	252667		3.40407e+06	9.11589e+08	8.63875e+08	7.66894e+08	2.33406e+09		1.02953e+09	1.28212e+07	2.0694e+06	9.88048e+06	8.75848e+08		535274165	2.04481e+09	4.27239e+07	1.06287e+09	9.1
								75.5	7589400	0	0	3.34997e+08	1.29873e+09		5554904200	0	0	2.11537e+08	572333		1.0224e+07	1.01406e+07	1.00638e+09	9.56297e+08	2.73148e+09		1.26815e+09	1.48282e+07	2.48698e+06	2.45534e+07	6.65931e+08		2.56616e+08	2.68872e+09	9.46941e+07	1.20371e+09	30.9
								76.5	8572600	0	0	3.56852e+08	1.22202e+09		5.87516e+09	0	0	2.0627e+08	1227400		2.83487e+07	1.11957e+07	1.1819e+09	1.1928e+07	3.137e+09		1.50738e+09	1.71549e+07	2.91379e+06	5.9763e+07	5.05531e+08		1.19591e+08	3.46743e+09	2.02175e+08	1.36013e+09	101.1
								77.5	938333	0	0	3.81323e+08	1.15254e+09		6.16569e+09	0	733.333	201358000	2.49553e+06		7.23381e+07	1.2261e+07	1.39144e+09	1.48379e+07	3.53978e+09		1.73362e+09	1.9851e+07	3.33986e+06	1.39686e+08	3.86984e+08		5.56076e+07	4.36455e+09	4.09901e+08	1.52615e+09	319.5
								78.5	9.97604e+08	0	0	409227600	1.09147e+09		6.42262e+09	0	1533.33	1.96991e+08	4.81747e+06		1.69408e+08	1.34046e+07	1.63326e+09	1.83534e+07	3.93003e+09		1.93542e+09	2.28651e+07	3.74183e+06	3.08064e+08	3.01473e+08		26461898	5.34491e+09	7.7918e+08	1.69307e+09	974.2
								79.5	1.05411e+07	0	0	4.41527e+08	1.03966e+09		6.64557e+09	0	2933.33	193327000	8.84447e+06		3.63393e+08	5.73849e+07	1.90223e+09	2.11881e+07	4.29993e+09		2.10511e+09	2.64323e+07	4.12755e+06	6.31571e+08	2.4099e+08		1.32023e+07	6.35744e+09	1.37424e+09	1.84989e+09	2863.6
								80.5	1.05039e+07	0	0	4.79356e+08	9.97786e+08		6.83779e+09	0	5600	1.90504e+08	1.54713e+07		7.13335e+08	1.58033e+07	2.18981e+09	2.72517e+07	4.644e+09		2.23955e+09	3.04527e+07	4.46274e+06	1.18944e+09	1.99096e+08		7.0614e+06	7.34225e+09	2.23194e+09	1.98429e+09	8105.5
								81.5	1.04817e+07	0	0	5.24062e+08	9.66424e+08		7.00578e+09	0	10466.7	1.88641e+08	2.58385e+07		1.28185e+09	1.71978e+07	2.48478e+09	3.27012e+07	4.95917e+09		2.33984e+09	3.48041e+07	4.65715e+06	2.04016e+09	1.71016e+08		4.12971e+06	8.24027e+09	3.32424e+09	2.08422e+09	22073
								82.5	1.03871e+07	0	0	577256200	9.46149e+08		7.15867e+09	0	19133.3	1.87847e+08	4.12899e+07		2.1124e+09	1.85263e+07	2.77471e+09	3.85907e+07	5.2444e+09		2.41047e+09	3.94485e+07	4.95401e+06	3.1705e+09	1.53446e+08		2.68492e+06	9.00241e+09	4.53798e+09	2.13967e+09	57769.5
								83.5	1.00394e+07	0	0	6.40875e+08	9.37642e+08		7.30747e+09	0	34466.7	1.88227e+08	6.32809e+07		3.20276e+09	2.00795e+07	3.04786e+09	4.46397e+07	5.50009e+09		2.45812e+09	4.42589e+07	5.09613e+06	4.45586e+09	1.44301e+08		1.9656e+06	9595774883	5.69555e+09	2.1444e+09	145151
								84.5	9705200	0	0	7.17246e+08	9.41784e+08		7464290200	0	61333.3	189890600	9.32449e+07		4.48874e+09	2.17863e+07	3.29491e+09	5.11492e+07	5.72743e+09		2.49045e+09	4.90514e+07	5.16046e+06	5.67142e+09	1.42501e+08		1.63439e+06	1.00057e+10	6.61487e+09	2.09703e+09	349744
								85.5	9.33249e+08	0	0	8.09175e+08	9.59753e+08		7.64161e+09	0	108200	192953000	1.32441e+08		5.85044e+09	2.36632e+07	3.51022e+09	4.4077e+07	5.9278e+09		2.51522e+09	5.3634e+07	5.14059e+06	6.56664e+09	1.47861e+08		1.54988e+06	1.02339e+10	7.17623e+09	2.00128e+09	807250
								86.5	8.95973e+08	0	0	9.20028e+08	9.93127e+08		7.8518e+09	0	189200	1.97546e+08	1.81814e+08		7.14187e+09	2.58456e+07	3.69219e+09	6.33628e+07	6.10231e+09		2.5397e+09	5.77941e+07	5.15417e+06	6.96628e+09	1.61084e+08		1.67535e+06	1.02943e+10	7.35724e+09	1.86526e+09	1.78291e+06
								87.5	8.60473e+08	0	0	1053827200	1.04398e+09		8106684800	0	328267	2.03821e+08	2.419e+08		8.231e+09	2.8278e+07	3.84285e+09	6.9197e+07	6.25158e+09		2.57037e+09	6.13051e+07	5.01342e+06	6.83581e+09	1.8388e+08		2.05397e+06	1.02079e+10	7222127705	1.70008e+09	3.76434e+06
								88.5	8.283e+08	0	0	1215335800	1.11502e+09		8.41729e+09	0	565400	2.11955e+08	312803000		9.03226e+09	3.10182e+07	3.9669e+09	7.34155e+07	6.3756e+09		2.61285e+09	6.40172e+07	4.3642e+06	6.27548e+09	2.19249e+08		2.82977e+06	9.99835e+09	6.88153e+09	1.51808e+09	7.59114e+06
								89.5	8.00513e+08	0	0	1.41013e+09	1.20967e+09		8.7936e+09	0	966467	222160600	3.94249e+08		9.51942e+09	3.42689e+07	4.0706e+09	7.88388e+07	6.47393e+09		2.67201e+09	6.58231e+07	4.7204e+06	5.45878e+09	2.71922e+08		4324897	9.6888e+09	6.45033e+09	1.33106e+09	1.4611e+07
								90.5	777783000	0	0	1.64465e+09	1.33217e+09		9244286000	0	1.63833e+06	2.34686e+08	4.85719e+08		9.71843e+09	3.75503e+07	4.16061e+09	8.04935e+08	6.54593e+09		2.75208e+09	66685600	4.55716e+06	4.56053e+09	3.49039e+08		7.21698e+06	9.30013e+09	6021104251	1.14906e+09	2.68288e+07
								91.5	7.60496e+08	0	0	1.92616e+09	1.48771e+09		9776371600	0	2.75227e+06	2.49827e+08	5.86626e+08		9.68845e+09	4.13506e+07	4.24317e+09	2.60594e+08	6.59106e+09		2.85682e+09	6.66343e+09	4.39743e+06	3.71024e+09	4.61045e+08		1.2913e+07	8.85038e+09	5655926668	9.79589e+08	4.69859e+07
								92.5	7.48837e+08	0	0	2.26266e+09	1.68237e+09		1.03751e+08	0	4576800	267933000	6.96528e+08		9.50094e+09	4.55501e+07	4.32355e+09	4.01663e+08	6.60929e+09		2.98965e+09	6.57583e+09	4.24115e+06	2.97948e+09	6.22803e+08		2.42961e+07	8.35501e+09	5.39007e+09	8.2742e+08	7.84898e+07
								93.5	7.42854e+08	0	0	2662665800	1.92316e+09		1.11098e+08	0	7.52513e+06	289413800	8.15329e+08		9.22365e+09	5.00582e+07	4.40576e+09	4.75836e+08	6.60137e+09		3153646000	6.41978e+09	4.19097e+06	2.39209e+09	8.54791e+08		47122018	7.8275e+09	5.24013e+09	6.94887e+08	1.25117e+08
								94.5	7.42507e+08	0	0	3.13479e+09	2217760200		115680800	0	12219000	3.14751e+08	9.43468e+08		8.91165e+09	5.48322e+07	4.49252e+09	4.96063e+08	6.56904e+09		3.35159e+09	6.21161e+09	3.94958e+06	1.94244e+09	1.18407e+09		9.23782e+07	7.28002e+09	5.21164e+09	582363701	1.90465e+08
								95.5	7.47699e+08	0	0	3.68719e+09	2574184600		121674600	0	19573000	344506000	1082076000		8.60435e+09	7.8605e+07	4.58533e+09	4.76064e+08	6.5151e+09		3.5858e+09	5.9683e+09	3.90296e+06	1.61137e+09	1.64454e+09		1.79684e+08	6.72392e+09	5.30405e+09	488863597	2.7721e+08
								96.5	758290600	0	0	4.3267e+09	3.00019e+09		1.39581e+08	0	30900400	3.79332e+08	1233100800		8.32644e+09	6.48049e+07	4.68465e+09	4.29089e+08	6.44335e+09		3.85796e+09	5.70588e+09	3.83815e+06	1.37681e+09	2.27555e+09		3.40958e+08	6.16997e+09	5.51289e+09	412588300	3.86339e+08
								97.5	7.74111e+08	1.06182e+09	0	5.05783e+09	3.50244e+09		1.47243e+08	0	4.80426e+07	4.19985e+08	1399413800		8.09047e+09	6.97517e+07	4.79018e+09	3.67013e+08	6358433650		4.16882e+09	5.43838e+09	3.79893e+06	1.21915e+09	3.1182e+09		6.21927e+08	5.62825e+09	5.82955e+09	3.51378e+08	5.16573e+08
								98.5	7.94955e+08	1.17099e+09	0	5.88155e+09	4.08544e+09		1.56196e+08	1466.67	521667	467338200	1.5849e+09		7.89989e+09	7.447e+07	4.90105e+09	2.99768e+08	6.26553e+09		4.51785e+09	5.17725e+09	3.78191e+09	1.12336e+09	4.20842e+09		1077230463	5107930508	6.23947e+09	3.03034e+08	6.64193e+08
								99.5	8.20579e+08	1.28097e+09	0	6.79395e+09	4.75036e+09		168293000	3600	1.10139e+07	5.22392e+08	1.79456e+09		7.75168e+09	7.88659e+07	5.01615e+09	2.35053e+08	6.17006e+09		4.90287e+09	4.9312e+09	3.78715e+09	1.07928e+09	5.56695e+09		1.755e+09	4.61688e+09	6.71958e+09	2.65521e+08	8.23377e+08
								100.5	8.50693e+08	1.39151e+09	0	7.78505e+09	5.49381e+09		1.79807e+08	8933.33	1.64044e+08	5.86293e+08	2034584000		7.63848e+09	8.26607e+07	5.13429e+09	1.78258e+08	6.07739e+09		5.31966e+09	4.70638e+09	3.81143e+09	1.08131e+09	7.18768e+09		2671448039	4.16137e+09	7.23622e+09	2.37084e+08	9.86991e+08
								101.5	8.84962e+08	1.50275e+09	0	8.83777e+09	6.30683e+09		1.84051e+08	22266.7	239198000	6.60345e+08	2312452200		7.55034e+09	8.58525e+07	5.25443e+09	1.3253e+08	5.25538e+07		5.76167e+09	4.50673e+09	3.85173e+09	1.12785e+09	9.02713e+09		3784857041	3745828077	7.74464e+09	216293916	1.14765e+09
								102.5	9.22998e+08	1615340200	0	9.92759e+09	7.17438e+09		173190800	55933.3	3.43344e+08	7.46029e+08	2636999200		7.47604e+09	8.83116e+07	5.37586e+09	9.89228e+07	5.00416e+07		6.21988e+09	4.33439e+09	3.90467e+09	1.22091e+09	1.09989e+10		4.98546e+09	3.3728e+09	8.19135e+09	2.0206e+08	1.29877e+09
								103.5	9.64368e+08	1.73039e+09	0	1.10228e+10	8.07543e+09		288443800	140733	485365400	8.45015e+08	3018414400		7.40433e+09	8.99204e+07	5.49824e+09	8.76591e+08	5.36554e+07		6.68289e+09	4.19018e+09	3.96661e+09	1.36579e+09	1.29772e+10		6.11423e+09	3.04307e+09	8.51958e+09	1.93621e+08	1435387800
								104.5	1.0086e+09	1.84945e+09	0	1.20856e+10	8.98388e+09		2.13879e+08	354067	6.76081e+08	9.59181e+08	3.46813e+09		7.32499e+09	9.08251e+07	5.62169e+09	6.30079e+07	5.84341e+07		7.13725e+09	4.07391e+09	4.03385e+09	1.57076e+09	1.481e+10		7.00788e+09	2755924639	8.67748e+09	1.90532e+08	1.55461e+09
								105.5	1.05522e+09	1974509400	4200	1.30747e+10	9.87027e+09		2.18068e+08	886067	9.28425e+08	1.09687e+06	3.9985e+09		7.22975e+09	9.09669e+07	5.74677e+09	5.42092e+07	5.06192e+07		7.56809e+09	3.98477e+09	4.10273e+09	1.84666e+09	1.63418e+10		7.54973e+09	2.50945e+09	8.62702e+09	1.92657e+08	1.65561e+09
								106.5	1.10374e+09	2107949000	24933.3	1.39478e+10	1.07041e+10		2.21294e+08	2196200	1.25754e+09	1.68773e+06	4.62217e+09		7.11302e+09	9.03008e+07	5.87439e+09	4.5065e+07	5.76561e+07		7.96005e+09	3.92151e+09	4.16986e+09	2.21201e+07	1.74392e+10		7.70157e+09	2.30092e+09	8.35141e+09	2.00177e+08	1.73936e+09
								107.5	1153732400	2.2525e+09	136333	14665486600	1.14567e+10		2.23555e+08	5363800	1680693800	1448200	5.35107e+09		6.97226e+09	8.91838e+07	6.00571e+09	8.02959e+07	5.82115e+07		8.29832e+09	3.88266e+09	4.23226e+09	2.66235e+07	1.80137e+10		7.50366e+09	2.12707e+09	7.85867e+09	2.13606e+08	1.80815e+09
								108.5	1.20484e+09	2.41124e+09	681133	15194788400	12103287400		223587000	12837200	2.21698e+09	1610800	6.19478e+09		6.80809e+09	8.74667e+07	6.14202e+09	1.32096e+06	5.21968e+07		8.56984e+09	3.86666e+09	4.28756e+09	3.22792e+07	1.80352e+10		7.04888e+09	1.98443e+09	7.18039e+09	2.33832e+08	1.86507e+09
								109.5	1.25681e+09	2.58752e+09	3.08893e+06	15512189800	1.26258e+10		221265000	2.99353e+07	2.88655e+09	18301800	7.15841e+09		6.6239e+09	8.5353e+07	6.28454e+09	7.90057e+06	5.87905e+07		8.76431e+09	3.87188e+09	4.3341e+09	3.87321e+07	1.75333e+10		6.44777e+09	1.86944e+09	6.36614e+09	2.62169e+08	1.91348e+09
								110.5	1.30954e+09	2.78499e+09	1.26387e+07	1.56059e+10	13013578400		217790600	67626200	3.70943e+09	2.09767e+07	8.23996e+09		6.42528e+09	8.29529e+07	6.43422e+09	7.05574e+07	6.04575e+07		8.87504e+09	3.89675e+09	4.37099e+09	4.70952e+07	1.65869e+10		5.80006e+09	1.77864e+09	5.47502e+09	3.00433e+08	1.95666e+09
								111.5	1.36309e+09	3007529600	4.64191e+07	1.5477e+10	1.32641e+10		2.04107e+08	1.47168e+08	4703641400	23990200	9427303800		6.21924e+09	8.03721e+07	6.59155e+09	7.6554e+07	6.1968e+07		8.89947e+09	3.93975e+09	4.39816e+09	5.60791e+07	1.53067e+10		5.17984e+09	1.70868e+09	4.56678e+09	3.51021e+08	1.99755e+09
								112.5	1417721600	3.25921e+09	152440000	1.51385e+10	1.33825e+10		2.04167e+08	3.0686e+08	5.8827e+09	27229200	1.06518e+08		6.01335e+09	7.77046e+07	6.75632e+09	3.76256e+07	6.32226e+07		8.83917e+09	3.99942e+09	4.41626e+09	6.14406e+07	1.38153e+10		4.63305e+09	1.65637e+09	3.69415e+09	417005625	2.03856e+09
								113.5	1473897200	3.5442e+09	4.46443e+08	1.46141e+10	1.33798e+10		1.72379e+08	610010600	7.25259e+09	3098000	120049800		5.81506e+09	7.50208e+07	6.9274e+09	461344900	6.47902e+07		8.69965e+09	4.0744e+09	4.42659e+09	7.64676e+07	1.22292e+10		4.18253e+09	1.61861e+09	2.89783e+09	5.02198e+08	2081522554
								114.5	1.53229e+09	3.86669e+09	1.16445e+09	13935252800	1.32721e+10		1.42588e+08	1.151e+09	8.80843e+09	3.52083e+06	1.33012e+08		5.63112e+09	7.24653e+07	7.10251e+09	4.71686e+07	6.62341e+07		8.48959e+09	4.16339e+09	4.43092e+09	8.09678e+07	1.06473e+10		3835569160	1.59242e+09	2.20424e+09	6.11187e+08	2127659338
								115.5	1.59376e+09	4230710000	2.70488e+09	1.3138e+10	13077848400		170852800	2.05358e+09	105313200	3990800	147434200		5.46719e+09	6.01363e+07	7.278e+09	9.65334e+07	6.03491e+07		8.22005e+09	4.26517e+09	4.43138e+09	9.11327e+07	9.14369e+09		3.5909e+09	1.57484e+09	1625699198	7.49299e+08	2.17762e+09
								116.5	1.65941e+09	4.63992e+09	5602665800	12259791000	1.28166e+10		1.61879e+08	3.45407e+09	3.86027e+08	4586600	1.55765e+08		5.32771e+09	6.75162e+07	7.4487e+09	1.27814e+07	3.5959e+07		7.90347e+09	4.37858e+09	4.43026e+09	1.08722e+07	7.76752e+09		3.44388e+09	1.563e+09	1.16256e+09	9.2244e+08	2.23152e+09
								117.5	1.73051e+09	5.09735e+09	1.03736e+08	1.13367e+10	12507327600		145016600	5.46484e+09	1.43205e+08	5.11707e+06	1.64133e+08		5.21581e+09	6.53344e+07	7.60788e+09	6.40018e+07	8.5058e+07		7.55272e+09	4.50253e+09	4.42984e+09	1.16878e+07	6.54526e+09		3.38971e+09	1.55411e+09	8.06188e+08	1.13678e+09	2289011558
								118.5	1.8085e+09	5605060800	1.72314e+07	1.04009e+10	1.21674e+10		1.35922e+08	8.12235e+09	1.6266e+08	5.77107e+06	157385400		5.13342e+09	6.33236e+07	7.74726e+09	60255050	7.23057e+07		7.18024e+09	4.63591e+09	4.43233e+09	1.20508e+07	5.48551e+09		3.42513e+09	1.54555e+09	542329874	1.39826e+09	2.34937e+09
								119.5	1.89503e+09	6.16381e+09	2.57902e+08	9.47991e+09	11811684600		1.2291e+08	11336477200	1.44528e+08	6.49773e+06	1.71614e+08		5.08131e+09	6.14851e+07	7.85727e+09	5.89064e+07	7.34242e+07		6.79743e+09	4.77764e+09	4.43969e+09	1.13002e+07	4.58416e+09		3.54896e+09	1.53493e+09	3.54168e+08	1.71183e+09	2.41157e+09
								120.5	1.9919e+09	6.77264e+09	3.50203e+08	8595104000	1.14525e+10		1.13876e+08	1.48665e+10	170322400	7231800	1.70219e+08		5.05924e+09	5.62632e+07	7.92753e+09	5.33246e+07	7.43264e+07		6.41421e+09	4.92659e+09	4.45361e+09	1.32115e+07	3.82911e+09		3761728143	1.52026e+09	2.24802e+08	2080556619	2.47441e+09
								121.5	2101084000	7.42852e+09	432202600	7.76223e+09	1.10991e+10		9.85099e+09	18345033800	213758400	8.16993e+06	1.65234e+08		5.06598e+09	5.08646e+07	7.94749e+09	5.00724e+07	7.53335e+07		6.03875e+09	5.08154e+09	4.4754e+09	1.33431e+07	3.20403e+09		4.06466e+09	1.50006e+09	138938947	2.50458e+09	2.53665e+09
								122.5	2.22471e+09	8.12602e+09	4.92492e+08	6.99167e+09	1.07583e+10		8.74081e+09	2.13525e+10	2.25163e+08	9.12053e+06	1.57464e+08		5.09934e+09	5.2619e+07	7.90739e+09	4.6566e+07	5.12475e+07		5.67744e+09	5.24116e+09	4.50601e+09	1.33342e+07	2.6912e+09		4.45785e+09	1.47342e+09	8.38266e+07	2.98008e+09	2.59707e+09
								123.5	2365070600	8.85718e+09	5.17979e+08	6.28919e+09	1.04343e+10		7.7276e+09	2.35184e+10	2.33587e+08	10199600	147157600		5.15621e+09	5.60011e+07	7.79924e+09	4.2967e+07	5.65023e+07		5.33494e+09	5.40394e+09	4.54597e+09	1.31119e+07	2.27323e+09		4.93785e+09	1.44011e+09	49536775	3.49846e+09	2.65465e+09
								124.5	2.52461e+09	9.61141e+09	5.07933e+08	5.65684e+09	1.01295e+10		6.8198e+09	2.4612e+10	23821980800	11258400	1.35155e+08		5.23246e+09	5.50182e+07	7.61796e+09	4.00427e+07	2.42558e+07		5.01439e+09	5.56817e+09	4.59536e+09	1.24194e+07	1.9342e+09		5.49465e+09	1.40052e+09	2.87936e+07	4.04589e+09	2.70865e+09
								125.5	2.70589e+09	10375737800	4.68225e+08	5093859600	9844353200		6.02055e+09	2.45876e+10	2.38707e+08	1.24429e+07	122430600		5.32301e+09	5.42577e+07	7.36224e+09	3.70642e+07	5.24679e+07		4.71761e+09	5.73191e+09	4.65386e+09	1.22871e+07	1.6601e+09		6.10859e+09	1.35561e+09	1.65468e+07	4.60351e+09	2.75867e+09
								126.5	2.91161e+09	1.11352e+10	4.08143e+08	4597512400	9578106400		5.32853e+09	2.35735e+10	2.35684e+08	1.37043e+07	1.09066e+08		5.42178e+09	5.33865e+07	7.03513e+09	3.46371e+07	3.99637e+07		4.44533e+09	5.89294e+09	4.7207e+09	1.79644e+07	1.439e+09		6.74796e+09	1.30682e+09	9457996	5.14826e+09	2804698161
								127.5	3.14451e+09	1.18736e+10	3.40955e+08	4.16379e+09	9329007600		4.73906e+09	2.18165e+10	222146400	1.50143e+07	967553400		5.52184e+09	5.2761e+07	6.64419e+09	3.3669e+07	7.64797e+07		4.19746e+09	6.0488e+09	4.7947e+09	1.10107e+07	1.26098e+09		7.36829e+09	1.25585e+09	5.41431e+06	5.65452e+09	2.84713e+09
								128.5	3407378000	12574197600	2.73524e+08	3.78801e+09	9094632000		4245279000	1.96092e+10	220405400	1.64287e+07	84282200		5.61559e+09	5.20702e+07	6.20102e+09	2.03809e+07	6.26967e+07		3.97325e+09	6.19673e+09	4.87426e+09	1.03039e+07	1.11789e+09		7.91459e+09	1.20456e+09	3.12798e+06	6.09621e+09	2.88673e+09
								129.5	3702934400	1.32208e+10	2.129e+08	3.46524e+09	8.87217e+09		3.83916e+09	1.72267e+10	2.01992e+08	1.78619e+07	7.33747e+07		5.69509e+09	5.14228e+07	5.72029e+09	2.76267e+07	6.02563e+07		3.77155e+09	6.33379e+09	4.95739e+09	9.56688e+09	1.00318e+09		8.327e+09	1.15476e+09	1.83888e+06	6.44934e+09	2.92455e+09
								130.5	4.03377e+09	1.37988e+10	1.30409e+08	3.19064e+09	8.65866e+09		3.51242e+09	1.48863e+10	1.20705e+08	1.48899e+07	6.36987e+07		5.75248e+09	5.09164e+07	5.21845e+09	2.58992e+07	6.4756e+07		3.59089e+09	6.45582e+07	5.04178e+09	8.81644e+09	9.11565e+08		8.54975e+09	1.10816e+09	1.10969e+06	6.69436e+09	2.96184e+09
								131.5	4402237000	1.4296e+10	1.24197e+08	2959669200	8.45124e+09		3.25724e+09	1.27336e+10	1.14363e+08	20889600	5.52903e+08		5.78052e+09	5.02517e+07	4.71215e+09	2.41026e+07	6.17174e+07		3.42967e+09	6.56273e+07	5.12481e+09	8.06687e+09	8.38875e+08		8.54153e+09	1.06627e+09	693581	6.8182e+09	3000009915
								132.5	4.81034e+09	147033200	8837532200	2.76826e+09	8247316000		3.06669e+09	1.08479e+10	1.8569e+08	2.23185e+07	4.81075e+07		5.77311e+09	4.95911e+07	4.21688e+09	2.31446e+07	6.1519e+07		3.28619e+09	6.64812e+07	5.20367e+09	7.33023e+09	7.81806e+08		8.28473e+09	1.03034e+09	453039	6.81549e+09	3.04042e+09
								133.5	5.25964e+09	1.50168e+08	6.45412e+09	2.61288e+09	8.0447e+09		2.93509e+09	9256638800	157468600	2.39497e+07	4.20595e+07		5.72584e+09	4.6589e+07	3.74577e+09	2.21024e+07	5.50888e+07		3.15877e+09	6.7103e+09	5.27541e+09	6.61658e+09	7.37766e+08		7.79053e+09	1.00141e+09	311956	6.68896e+09	3.08436e+09
								134.5	5751086600	2.34156e+08	4.70175e+09	2.49061e+09	7841758400		2.85814e+09	7.95341e+09	1.22046e+08	2.54315e+07	3.70241e+07		5.63637e+09	4.86074e+07	3.30891e+09	2.1244e+07	5.17527e+07		3.04577e+09	6.74625e+09	5.33711e+09	5.93421e+09	7.04736e+08		7.098e+09	9.80329e+08	228307	6.44883e+09	3.13288e+09
								135.5	6.28501e+09	153587400	3430968800	2.39918e+09	7.63747e+09		2.83305e+09	6.91303e+09	1.31926e+08	2.68985e+07	3287695800		5.50468e+09	4.71414e+07	2.91307e+09	2.05517e+07	4.7542e+07		2.94564e+09	6.75378e+09	5.38591e+09	5.28975e+09	6.81156e+08		6.26702e+09	9.67788e+08	178900	6.11144e+09	3.18673e+09
								136.5	6860974800	1.96994e+08	2.51718e+09	2.33694e+09	7.43148e+09		2.85847e+09	6.10277e+09	1.22511e+09	2.85511e+07	29345200		5.33307e+09	4.61201e+07	2.56189e+09	20158650	4.37364e+07		2.85693e+09	6.73115e+09	5.41921e+09	4.68828e+09	6.65834e+08		5.36723e+09	9.64382e+08	151043	5.69737e+09	3.24626e+09
								137.5	7.47779e+09	1.53147e+06	1.8628e+09	2302950200	7.22406e+09		2934466000	5.48951e+09	1.12562e+09	2.87779e+07	275989600		5.12595e+09	4.72433e+07	2.25628e+09	1.75356e+07	3.92666e+07		2.77832e+09	6.67735e+09	5.43472e+09	4.13339e+09	6.57881e+08		4.46608e+09	9.70658e+08	138092	5229295214	3.31131e+09
								138.5	8.13351e+09	253805800	1.39448e+09	2.29693e+09	7.01612e+09		3.06242e+09	5043723200	1.35938e+09	3.08565e+07	2.45762e+09		4.88946e+09	4.36905e+07	1.99512e+09	1.95207e+07	3.61645e+07		2.70861e+09	6.59214e+09	5430622000	3.62724e+09	6.56657e+08		3.61913e+09	9.87153e+08	137195	4.72996e+09	3.38113e+09
								139.5	8.82546e+09	1.50915e+08	1.05864e+09	2.31934e+09	6.80908e+09		3.24481e+09	4.74121e+09	9.55798e+09	3.63307e+06	2.28569e+09		4.63087e+09	4.22906e+07	1.77583e+09	1.55004e+07	3.24312e+07		2.64675e+09	6.47613e+09	5.40559e+09	3.17061e+09	6.61725e+08		2.86454e+09	1.01442e+09	148402	4.22043e+09	3.45435e+09
								140.5	9550332800	1.49007e+08	8.16864e+08	2.3714e+09	6.60479e+09		3.48499e+09	4.56362e+09	8847370400	3.22663e+07	2.15303e+07		4.35802e+09	4.00432e+07	1.59505e+09	1.40784e+07	2.11913e+07		2.59179e+09	6.33077e+09	5.35889e+09	2.76307e+09	6.72831e+08		2.22221e+09	1.05303e+09	174802	3.71886e+09	3.52888e+09
								141.5	1.04344e+08	146790300	6.41927e+08	2.45514e+09	6.40545e+09		3.78679e+09	4.49815e+09	8.22127e+09	7.14217e+07	20561600		4.0787e+09	3.5381e+07	1.44914e+09	1.42369e+07	2.52802e+07		2.54293e+09	6.15833e+09	5.29037e+09	2.40309e+09	6.89877e+08		1.69623e+09	1.10359e+09	223863	3.23975e+09	3.60191e+09
								142.5	1.10333e+08	1.4449e+08	514695000	2573500600	6.21341e+09		4.15403e+09	4537025800	7672676400	34838200	1.98306e+07		3.80018e+09	3.74174e+07	1.33453e+09	2.47935e+07	2.21634e+07		2.49949e+09	5.96182e+09	5.20046e+09	2.08826e+09	7.12907e+08		1.27938e+09	1.16665e+09	310690	2.79368e+09	3.66995e+09
								143.5	118931000	142268000	4.21763e+08	2730382000	6.03115e+09		4589822200	4.67672e+09	7194428800	3.60391e+07	19356800		3.52881e+09	3.40109e+07	1.24804e+09	2.05446e+07	1.66213e+07		2.46091e+09	5.74483e+09	5.09017e+09	1.8155e+09	7.421e+08		9.57805e+08	1242735054	465002	2387476155	3.72891e+09
								144.5	1.26989e+08	1.39837e+08	3.53764e+08	2.93075e+09	5.86111e+09		5.09578e+09	4.91716e+09	6779572000	3.55787e+07	1.91293e+07		3.2698e+09	3.37725e+07	1.18702e+09	2.1017e+07	1.64943e+07		2.42672e+09	5.51141e+09	4.96095e+09	1.58129e+09	7.77767e+08		715032587	1.3322e+09	745763	2024638298	3774263735
								145.5	1.35241e+08	137745600	3.04162e+08	3.18071e+09	5.70565e+09		5.67108e+09	5.26079e+09	6.4216e+09	3.53945e+07	907198800		3.02713e+09	3.14635e+07	1.14819e+07	2.11626e+07	1.52278e+07		2.39656e+09	5.26588e+09	4.81468e+09	1.38187e+09	8.20345e+08		5.34771e+08	1435189150	1.27187e+06	1.70594e+09	3.80131e+09
								146.5	1.43282e+08	135904400	268421200	3487585800	5566981000		6.31152e+09	5.71148e+09	6.11461e+09	3535200	1.91879e+07		2.80358e+09	3.00903e+07	1.13091e+07	2.21277e+07	1.32585e+07		2.37015e+09	5.01263e+09	4.65353e+09	1.21346e+09	8.70402e+08		4.02523e+08	1.55149e+09	2.28657e+06	1.43006e+09	3.80547e+09
								147.5	1.99702e+08	134499000	243424800	3.85996e+09	5.44714e+09		7.00865e+09	6273131400	5853305800	3.51949e+07	1.94309e+07		2.60086e+09	2.58041e+07	1.13082e+07	2.27294e+07	1.1556e+07		2.34729e+09	4.75599e+09	4.4799e+09	1.07239e+09	9.28635e+08		3.06269e+08	1.68048e+09	4.29222e+06	1.19426e+09	3.78268e+09
								148.5	137522800	133180400	227093400	4307619000	5347970200		7.74923e+09	6.94809e+09	5.63309e+09	3.47529e+07	1.98839e+07		2.41977e+09	2.23125e+07	1.16812e+07	2.34188e+07	1.00027e+07		2.32785e+09	4.50002e+09	4.29629e+09	9.55228e+08	9.95869e+08		2.36534e+08	1.82095e+09	8.32779e+06	9.94892e+08	3.72981e+09
								149.5	1.68709e+09	132746600	2.1813e+08	4841464600	5271132000		8.51506e+09	7.73521e+09	5.44996e+09	3.42797e+07	20460000		2.26039e+09	2.43082e+07	1.21758e+07	2.38997e+07	8.22233e+06		2.31173e+09	4.24845e+09	4.10521e+09	8.58851e+08	1.07306e+09		186117038	1.97111e+09	1.65265e+07	8.27873e+08	3.64497e+09
								150.5	1.76977e+09	1.32534e+08	215867000	5.47323e+09	5218123800		9.28347e+09	8.62777e+09	5300527600	3.35027e+07	2.10841e+07		2.12228e+09	2.2417e+07	1.29287e+07	2.44268e+07	7.5828e+06		2.29889e+09	4.00453e+09	3.90915e+09	7.80507e+08	1.16127e+09		1.49696e+08	2.12849e+09	3.31935e+07	6.89029e+08	3.52788e+09
								AVG	1.40848e+09	1.94083e+09	4.87678e+08	4.20256e+09	5.34126e+09		3.72565e+09	3.8613e+09	1.54149e+09	1.48115e+08	8.32484e+08		4.05962e+09	9.47338e+07	3.24968e+09	1.28882e+08	1.57306e+09		3.30303e+09	3.00334e+09	2.45047e+09	1.63237e+09	3.23333e+09		2.69026e+09	2.864e+09	2.18088e+09	1.8315e+09	1.38435e+09
								NET AVG			2.67616e+09						2.02181e+09						1.82119e+09						2.72451e+09						2.1902e+09
									PNK-1	PNK-2	PNK-3	PNK-4	PNK-5
									2.67616e+09	2.02181e+09	1.82119e+09	2.72451e+09	2.1902e+09

## Sheet: OxLDL
						Ox LDL-1						Ox LDL-2						Ox LDL-3						Ox LDL-4						Ox LDL-5
		Size (nM)		Concentration (particles / ml)	Concentration (particles / ml)	Concentration (particles / ml)	Concentration (particles / ml)	Concentration		Concentration (particles / ml)	Concentration (particles / ml)	Concentration (particles / ml)	Concentration (particles / ml)	Concentration		Concentration (particles / ml)	Concentration (particles / ml)	Concentration (particles / ml)	Concentration (particles / ml)	Concentration		Concentration (particles / ml)	Concentration (particles / ml)	Concentration (particles / ml)	Concentration (particles / ml)	Concentration		Concentration (particles / ml)	Concentration (particles / ml)	Concentration (particles / ml)	Concentration (particles / ml)	Concentration
		50.5		1.21075e+09	3.05336e+09	2186200	98666.7	853259400		0	0	0	1.10567e+06	221133		5.32467e+06	1020800	6.90473e+07	0	250733		4.7417e+09	4.72423e+09	1.10433e+10	425836	130.6		6.87988e+09	1.38166e+06	5.50719e+09	9.1397e+08	3.5185e+08
		51.5		1.15266e+09	3.08154e+09	4332200	164933	8.47707e+08		0	0	0	2034000	406800		7.80547e+06	1.84073e+06	1.13537e+08	0	550133		4.48764e+09	6.0212e+09	1.20345e+10	280649	393.9		7.62846e+09	2.13676e+06	3.56073e+09	1.16229e+09	5.04984e+08
		52.5		1.01137e+09	3104725000	8445200	274600	8.24909e+08		0	0	0	3546000	709200		1.12856e+07	3194400	1.82548e+08	0	1157000		4.28164e+09	7.60521e+09	1.29054e+10	233022	1127.6		8.45849e+09	3.3221e+06	2.13152e+09	1.46133e+09	7.18081e+08
		53.5		8.29936e+08	3.12506e+09	16118400	454800	7.94222e+08		0	0	0	5.88373e+06	1176800		16116600	5354800	286673200	0	2.33287e+06		4.14631e+09	9.50211e+09	1.36461e+10	247252	3067.8		9.37667e+09	5.21942e+06	1.20012e+09	1.81454e+09	1.01778e+09
		54.5		6.46385e+08	3.14454e+09	2.99715e+07	748467	7.64179e+08		0	0	0	9331000	1.86627e+06		2.27612e+07	8.70267e+06	4.39307e+08	0	4.51127e+06		4.10222e+09	1.1725e+10	1.42554e+10	335684	7947.7		1.03858e+10	8.32313e+06	6.47945e+08	2223643867	1.44362e+09
		55.5		4.84825e+08	3.165e+09	5.40371e+07	1223200	740772000		0	0	866.667	1.42031e+07	2840800		31826400	1.37613e+07	656509800	0	8.37327e+06		4.17076e+09	1.427e+10	1.47387e+10	576292	19646.2		1.14832e+10	1.3515e+07	3.42825e+08	2.68857e+09	2.05296e+09
		56.5		3.55221e+08	3188088800	9.40499e+07	1.98347e+06	7.27473e+08		0	0	1733.33	20835200	4167400		44105400	2.12439e+07	956457400	0	1.49319e+07		4.37779e+09	1.71127e+10	1.51073e+10	1221499	46432.3		1.26589e+10	2.23863e+07	1.81912e+08	3.20782e+09	2926064217
		57.5		2.57711e+08	3.2153e+09	1.57413e+08	3.18853e+06	7.26087e+08		0	0	3600	2.95733e+07	5.91547e+06		60630800	3.21178e+07	1.35847e+09	0	25615400		4.75806e+09	2.02076e+10	1.53766e+10	3.08926e+06	105143		1.38946e+10	3.78278e+07	99101265	3.77914e+09	4.16934e+09
		58.5		1.87501e+08	3.24798e+09	2.52571e+08	5078000	7.37613e+08		1866.67	0	7400	4.07727e+07	8156400		8.27407e+07	4.76905e+07	1.8817e+09	0	4.23355e+07		5.36017e+09	2.34887e+10	1.5565e+10	8.94028e+06	228613		1.51626e+10	6.50874e+07	56709319	4.40048e+09	5.9124e+09
		59.5		1.38398e+08	3287330000	3.87605e+08	1695600	7.62672e+08		7266.67	0	14933.3	5.48037e+07	10965200		1.1216e+08	6.97261e+07	2543781600	0	6.75243e+07		6.25195e+09	2.68736e+10	1.56923e+10	2.82564e+07	478324		16426508681	1.13605e+08	3.48293e+07	5.07094e+09	8.29207e+09
		60.5		104698400	3.33447e+09	5.68121e+08	5039600	8.01468e+08		24733.3	0	29733.3	72069000	1.44247e+07		151100000	1.00595e+08	3.35957e+09	0	1.04131e+08		7.52552e+09	3.02681e+10	1.57789e+10	9.29203e+07	965140		1.76428e+10	2.00029e+08	2.3413e+07	5.79162e+09	1.14154e+10
		61.5		8.18787e+07	3.39042e+09	7.94902e+08	9495400	8.5346e+08		74533.3	0	58666.7	93029400	1.86325e+07		202373800	143470400	4.3404e+09	0	1.55575e+08		9.30034e+09	3.35737e+10	1.58452e+10	3.03223e+08	1.88208e+06		18764233519	3.52819e+08	1.75223e+07	6.56603e+09	1.52981e+10
		62.5		66653400	3.45619e+09	91062096800	1.34367e+07	9.17022e+08		200467	0	114200	1.18239e+08	2.37107e+07		2.69535e+08	202563400	5.49396e+09	1133.33	2.25665e+08		1.17213e+10	3.66938e+10	1.59104e+10	9.39847e+08	3.55446e+06		1.97446e+10	6.18455e+08	1.48046e+07	7.40009e+09	1.97878e+10
		63.5		5.67693e+07	3.53274e+09	91356793600	3.00339e+07	9.8932e+08		484733	0	219667	1.48386e+08	29818200		357033600	2.83415e+08	6.82485e+09	4200	3.18506e+08		1.49472e+10	3.95413e+10	1.59929e+10	2.66328e+09	6.51429e+06		20544083284	1.06837e+09	1.42666e+07	8.30163e+09	2.45051e+10
		64.5		5.07559e+07	3621025800	9.16604e+10	6.58552e+07	1.06655e+09		1060600	0	417200	1.84345e+08	3.71647e+07		4.70385e+08	3.93225e+08	8335712600	15266.7	4.38419e+08		19124904814	42044506564	1.61095e+10	6.6886e+09	1.16076e+07		2.11344e+10	1.80397e+09	1.57743e+07	9.27941e+09	28848960707
		65.5		4.77127e+07	3722053800	8.19517e+10	6.24613e+09	1.14449e+09		2114600	0	781867	2.27231e+08	4.60261e+07		6.16358e+08	5.41206e+08	10028588000	54400	5.89919e+08		2.43467e+10	4.41523e+10	1.6276e+10	1.45467e+10	2.01446e+07		2.15028e+10	2.95504e+09	20033872	1.03417e+10	3.21075e+10
		66.5		4.71575e+07	3.83686e+09	8.22107e+10	6.18588e+09	1.21927e+09		3.86953e+06	0	1.44507e+06	2.78469e+08	5.67583e+07		8.03163e+08	7.38937e+08	1.19064e+10	188667	7.77764e+08		3.05954e+10	4.58376e+10	1.65069e+10	2.69938e+10	3.41051e+07		2.16544e+10	4.66614e+09	29103960	1.14945e+10	3.36621e+10
		67.5		4.89357e+07	3.96653e+09	8.24218e+10	6.14285e+09	1288016200		6547000	0	2.63247e+06	339874200	6.98151e+07		1040644800	1.00066e+09	1.3974e+10	635067	1.00711e+09		3.76927e+10	47099095352	1.68154e+10	4.24576e+10	5.6409e+07		21611199160	7.06763e+09	47897677	1.27399e+10	33204803992
		68.5		5.31776e+07	4.11225e+09	8.25764e+10	6115635800	1.34932e+09		1.03189e+07	0	4.72347e+06	4.13753e+08	8.57705e+07		1.34046e+09	1.34345e+09	1.62389e+10	2.06653e+06	1.2838e+09		4.52722e+10	4.79614e+10	1.72137e+10	5.66594e+10	9.1264e+07		2.14096e+10	10234645461	8.79659e+07	1.40742e+10	3.08567e+10
		69.5		6.03001e+07	4.27526e+09	82672943800	6.10307e+09	1.40333e+09		1.52655e+07	0	8342600	5.03029e+08	1.05356e+08		1.71627e+09	1.7872e+09	18711250400	6.46967e+06	1.61474e+09		5.28025e+10	48472726682	1.77127e+10	64652182737	1.44594e+08		2.10958e+10	1.41456e+10	1.76719e+08	1.54865e+10	2.71182e+10
		70.5		7.10471e+07	4456916000	9.27162e+10	6.10197e+09	1.4516e+09		21356800	0	1.44945e+07	6.11403e+08	1.2952e+08		2.18384e+09	2354308200	2.14028e+10	1.93831e+07	2.00847e+09		5.96669e+10	4.87012e+10	1.83223e+10	6.39302e+10	2.24545e+08		2.07209e+10	1.86574e+10	3.79139e+08	16958078274	2.2682e+10
		71.5		86569200	4658651200	8.27152e+10	6.11712e+09	1.49676e+09		28468200	0	2.47569e+07	7.43566e+08	159516400		2.76125e+09	3068962600	2.4326e+10	5.52543e+07	2.4758e+09		65282303374	4.873e+10	1.90503e+10	5.57632e+10	342060363		2.03359e+10	2.35106e+10	8.45651e+08	1.8463e+10	18209905516
		72.5		9.10854e+09	4.882e+09	8.26812e+10	6.14067e+09	1.54219e+09		3.64219e+07	0	41546400	9.05465e+08	1.97033e+08		3.46902e+09	3.95608e+09	27491764600	1.48986e+08	3.03065e+09		6.92199e+10	4.86517e+10	1.99026e+10	4.38042e+10	511473092		1.99879e+10	2.8368e+10	1.90618e+09	1.99696e+10	14178133900
		73.5		9139339000	5.12859e+09	8.2626e+10	6.40176e+09	1.59174e+09		4.50453e+07	0	6.84683e+07	1.10465e+09	2.4436e+08		4330255600	5039796600	3.0907e+10	3.77801e+08	3.69093e+09		7.12841e+10	4.85629e+10	2.08817e+10	3.16909e+10	7.51085e+08		1.97175e+10	3.28738e+10	4.22119e+09	2.14434e+10	1.08305e+10
		74.5		8.18222e+09	5400131400	8.25603e+10	6214468600	1649643000		54226200	0	1.10755e+08	1.35075e+09	304607600		5.37092e+09	6.34176e+09	3.45722e+10	8.96226e+08	4.47974e+09		7.15266e+10	4.856e+10	2.19862e+10	2.16022e+10	1.08363e+09		1.95577e+10	3.67153e+10	8.94042e+09	2.28506e+10	8.21712e+09
		75.5		8.24159e+09	5.69841e+09	8.2493e+10	6.60984e+09	1720481000		6.39582e+07	0	1.75788e+08	1.65602e+09	381976000		6.6201e+09	7.8793e+09	38478982600	1.97983e+09	5426557600		7.01992e+10	4.8735e+10	2.32091e+10	1.4184e+10	1.53656e+09		1.95329e+10	3.96681e+10	1.76801e+10	2.41623e+10	6.2684e+09
		76.5		9.32326e+09	6.0253e+09	82431440200	6.31226e+09	1.80933e+09		7.43705e+07	0	273666800	2036087200	4.8208e+08		8.11046e+09	9.66383e+09	4.26075e+10	4.05822e+09	6568758600		6.7671e+10	4.91739e+10	2.45365e+10	9.15654e+09	2.14194e+09		1.96596e+10	4.1616e+10	31989443098	2.53572e+10	4.86407e+09
		77.5		7.4347e+09	6.38269e+09	8.2381e+10	6.36725e+09	1.92188e+09		85748200	0	4.1779e+08	2.5109e+09	6.12333e+08		9.8787e+09	1.16999e+10	4.69255e+10	7700221000	7953217600		6.43423e+10	4.99548e+10	2.59462e+10	5.91863e+09	2.93604e+09		1.99457e+10	4.25462e+10	5.21278e+10	2.64244e+10	3.87911e+09
		78.5		8585208400	6.77255e+09	82345855400	6421026200	2.06446e+09		9.85502e+07	0	625348200	3105830600	7.82374e+08		11966116800	1.39848e+10	5.13872e+10	1.35104e+10	9638050000		6.05784e+10	5.11469e+10	2.74069e+10	3.8908e+09	3.95824e+09		2.0391e+10	4.25292e+10	7.56762e+10	2.73631e+10	3206719844
		79.5		9.78599e+09	7.19685e+09	6.23289e+10	907967800	2.24394e+09		113436600	0	9.17632e+08	3.85303e+09	1.00455e+09		1.44192e+10	1.65098e+10	5.59348e+10	21927186000	11694346600		5.66718e+10	5.28099e+10	2.88772e+10	2634667961	5.24952e+09		2.09864e+10	4.16903e+10	97309625053	2.8182e+10	2.76535e+09
		80.5		1.04999e+09	7.65758e+09	72332440600	1.2969e+09	2.46738e+09		1.31314e+08	3000	1.32003e+09	4.793e+09	1.29441e+09		1.72901e+10	1.9262e+10	6.05006e+10	3.29784e+10	1.42077e+10		5.2831e+10	5.49909e+10	3.03062e+10	1.85614e+09	6.85023e+09		2.17135e+10	4.01834e+10	1.10732e+11	2.88972e+10	2497653188
		81.5		1.39139e+09	8.15668e+09	8.23586e+10	1.80075e+09	2.74148e+09		153413800	14133.3	1.86161e+09	5.97623e+09	1671217000		2.06365e+10	2.22272e+10	6.50108e+10	4.61097e+10	1.72792e+10		4.9188e+10	5.77214e+10	3.16353e+10	1.37049e+09	8.79741e+09		2.25437e+10	3.81696e+10	1.11922e+11	2.95283e+10	2.36647e+09
		82.5		1.82488e+09	8.6961e+09	92409185800	2.42888e+09	3.07182e+09		1.81408e+08	62666.7	2.57409e+09	7.46494e+09	2.15838e+09		24521513000	25393540600	6.93906e+10	6.02029e+10	2.10254e+10		4.58136e+10	61011111927	3.28012e+10	1.06584e+09	1.11218e+10		2.34383e+10	35802199158	1.01258e+11	30096092964	2.35058e+09
		83.5		2.36438e+09	9.27765e+09	92486487800	3181928000	3.46211e+09		2.17594e+08	264667	3.49034e+09	9334448600	2.7839e+09		2.90119e+10	2.87557e+10	7.56946e+09	7.38157e+10	25576868000		4.2737e+10	6.48402e+10	3.37402e+10	8.75651e+08	1.38448e+10		2.43494e+10	3.32189e+10	82918562959	3.06195e+10	2.44126e+09
		84.5		3021593200	9.90306e+09	8.2593e+10	4.05023e+09	3.91363e+09		2.65155e+08	1.05813e+06	4.64219e+09	11674001000	3.58061e+09		3.41761e+10	3.23182e+10	7749029800	8.55536e+10	31074151800		39961552152	6.91506e+10	3.43936e+10	7.60919e+08	1.69755e+10		2.52223e+10	3.05374e+10	6.23122e+10	3.11132e+10	2.63995e+09
		85.5		3804396200	1.05739e+10	82731884600	5.01417e+09	4.42499e+09		3.2854e+08	3.99227e+06	6.05788e+09	14586349800	4.58628e+09		4.00798e+10	36098588400	7.76446e+09	9.44347e+09	37661151200		3.74786e+10	7.38367e+10	3.47138e+10	6.99259e+08	2.05079e+10		2.59993e+10	2.78547e+10	4.36538e+10	3.15868e+10	2.95669e+09
		86.5		4.71525e+09	1.12913e+10	7.29069e+10	6.04662e+09	4992328200		414009600	1.41631e+07	7.75927e+09	1.81855e+10	5843754800		4.67805e+10	4.01301e+10	8.43748e+09	9.99496e+09	4.54748e+10		3.52764e+10	7.87389e+10	34669594691	6.78654e+08	2.44199e+10		2.66249e+10	2.5248e+10	2.89956e+10	3.20439e+10	3.40897e+09
		87.5		5.75002e+09	1.20565e+10	7.31229e+10	7.11714e+09	5609970800		5.30391e+08	4.70701e+07	9.75911e+09	22591904000	7.40121e+09		5.43207e+10	4.44625e+10	8710892400	1.04228e+10	5.46311e+10		3.33456e+10	8.36427e+10	3.42501e+10	6.94011e+08	28672405615		2.70514e+10	2.27761e+10	1.85792e+10	3.24829e+10	4020730644
		88.5		6.89742e+09	1.28698e+10	9.33854e+10	8.19701e+09	6.27138e+09		6.90136e+08	146022400	1.20588e+10	27924180000	9313899400		62718502000	4.91632e+10	9253296200	1.02898e+10	6.52082e+10		3.16825e+10	8.82856e+10	3.34667e+10	7.45463e+08	33209650975		2.72442e+10	20481551401	1.16825e+10	32897598824	4.821e+09
		89.5		8.13925e+09	1.37314e+10	73701370600	9263886000	6970210800		9.10745e+08	4.21439e+08	1.4647e+10	3.42874e+10	1.16491e+10		7199286600	54316100000	92234024000	1.00295e+10	7.8941e+09		3.02889e+10	9.23744e+10	3.23527e+10	8.37821e+08	3.79614e+10		2.7186e+10	1.83924e+10	7327349430	3.32788e+10	5.8419e+09
		90.5		9.45151e+09	1.46405e+10	9.40788e+10	10305246600	7.7014e+09		1216656200	1.12827e+09	1.7499e+10	4.17581e+10	14497776600		8.65305e+09	6.00211e+10	9.43413e+09	1.07688e+10	9.03474e+09		2.91727e+10	9.56126e+10	3.09595e+10	9.80817e+08	42845744467		2.68784e+10	1.65246e+10	4.65358e+09	3.36154e+10	7.11581e+09
		91.5		910806292200	9.15596e+11	9.4527e+10	1.132e+10	8.46208e+09		1.64165e+09	2.79508e+09	20577749600	5.03662e+10	17995186000		8.69455e+09	6.63914e+10	9.51301e+09	9.4234e+09	1.05283e+10		2.83463e+10	9.77339e+10	2.93517e+10	1.18999e+09	4.77729e+10		2.63413e+10	1.4884e+10	3.03298e+09	3.38965e+10	8.67158e+09
		92.5		912174194000	9.16595e+11	1.17233e+10	12318669600	9.25237e+09		2231763800	6395789800	2.38356e+10	6.00785e+10	2.23498e+10		10393511200	73550171800	9797462600	9.12135e+10	12093540400		2.78261e+10	9.85375e+10	2.76008e+10	1488066255	5.26498e+10		25610040548	1.34685e+10	2051958366	3.41125e+10	1.05301e+10
		93.5		7.13527e+11	8.17634e+11	1.23463e+10	1.33216e+10	10076045200		3.04866e+09	1.3503e+10	27217484600	7.07837e+10	2.78681e+10		11543569000	8.16258e+10	9964151800	8.88637e+10	1.39147e+10		2.76316e+10	9.79168e+10	2.57788e+10	1.90668e+09	5.73848e+10		24730311303	1.22703e+10	1.45462e+09	3.42558e+10	1.26997e+10
		94.5		8.14839e+11	7.18709e+11	3.30755e+10	1.43573e+10	1.09412e+10		4.17306e+09	26294026800	3.06645e+10	82285239600	34952199800		1.26974e+10	9.07444e+10	1.00358e+10	8.74289e+10	13795158400		2.77855e+10	9.58755e+10	2.39526e+10	2.48808e+09	6.18923e+10		2.37534e+10	11277719275	1088262518	3.43219e+10	1.51717e+10
		95.5		8.16092e+11	9.19814e+11	2.73925e+11	1.54603e+10	1.18604e+10		5.7078e+09	4.72468e+10	34117654000	9.43037e+10	4.40368e+10		1.38485e+10	1.01021e+11	1.03178e+11	8.70958e+10	16762764600		2.83136e+10	9.2527e+10	2.21799e+10	3.28626e+09	6.60966e+10		2.2731e+10	1.04772e+10	8.63552e+08	3.43095e+10	1.79167e+10
		96.5		717271654200	8.20943e+11	1.41575e+11	16668796600	12851317200		7.77964e+09	7.84384e+10	3.7522e+10	1.06492e+11	5.54514e+10		1.49443e+10	1.12545e+11	1.04633e+10	8.79952e+10	1.8313e+10		2.92438e+10	8.80772e+10	2.05068e+10	4.36663e+09	6.99358e+10		2.1711e+10	7.98544e+10	7.28893e+08	3.42198e+10	2.08837e+10
		97.5		918371759400	9.22086e+11	1.42706e+11	1.8023e+10	13935995000		1.05387e+10	1.20564e+11	4.08296e+10	1.1846e+11	6.9231e+10		15962926800	1.25367e+11	1.12758e+10	9.02267e+10	19960343200		3.06055e+10	8.27948e+10	1.89675e+10	5.80308e+09	7.33634e+10		2.07351e+10	7.93959e+10	6.54987e+08	3.40562e+10	2.39997e+10
		98.5		919392309800	9.23236e+11	7.06651e+10	19563811400	1.514e+10		1.41543e+10	1.72051e+11	44001918000	1.29814e+11	8.49485e+10		1.6887e+10	1.39479e+11	9.65692e+09	9.38727e+10	2.59463e+10		3.24271e+10	7.69765e+10	1.75847e+10	7.67143e+09	7.63496e+10		1.98373e+10	8.90891e+10	625980565	3.38236e+10	2.7173e+10
		99.5		8.20339e+11	8.24382e+11	1.21288e+10	2.13306e+10	1.64904e+10		1.88061e+10	228749383000	4.70113e+10	1.40188e+11	1.01666e+11		1.76963e+10	1.54794e+11	1.23037e+10	9.90045e+10	23275575000		3.47325e+10	7.09134e+10	1.63714e+10	1.00387e+10	7.88819e+10		1.90434e+10	9.89233e+10	6.34577e+08	3.35274e+10	3.02976e+10
		100.5		921220848000	925514856600	1.37721e+10	2.33597e+10	1.80129e+10		24669940800	2.84508e+11	4.98417e+10	149286066400	1.18061e+11		18376717000	1.71133e+11	8.56878e+09	1.05678e+11	25074140200		37534906009	6.4864e+10	1.53328e+10	1.29484e+10	8.09632e+10		1.83724e+10	9.8889e+10	6.79515e+08	3.31731e+10	3.32604e+10
		101.5		22051011000	2.66239e+10	15599036600	8684625400	25681191800		3.18984e+10	3.32549e+11	8.97226e+10	5.24879e+10	1.56909e+11		1.89485e+11	1.88204e+11	118459807600	1.13924e+11	2.37934e+11		4.08301e+10	5.90378e+10	1.44687e+10	1.64056e+10	8.26108e+10		1.78367e+10	9.8978e+10	7.64466e+08	3.27652e+10	3.59481e+10
		102.5		2.28431e+10	27699454800	1.76088e+10	1.17663e+10	2.83157e+10		40598021400	3.67123e+11	9.65404e+10	54954597200	1.62966e+11		1.9395e+11	205604305600	1.21973e+11	1.23727e+11	2.41911e+11		4.45876e+10	5.35886e+10	1.37755e+10	20362440021	8.38534e+10		1.74442e+10	7.91826e+10	897797890	3.23074e+10	3.82559e+10
		103.5		2.36109e+10	2.87326e+10	19795260600	1.54262e+10	3.12702e+10		5.08056e+10	3.84823e+11	1.02346e+11	5.72551e+10	1.6748e+11		1.97356e+11	222825499000	1.25759e+11	1.35007e+11	2.43841e+11		4.8743e+10	4.86158e+10	1.3248e+10	2.47126e+10	8.47289e+10		17198892259	7.94948e+10	1.09282e+09	31802196270	4.00946e+10
		104.5		2.43671e+10	2.97155e+10	2.21463e+10	1.95929e+10	3.45328e+10		6.2468e+10	3.85117e+11	1.07127e+11	5.94095e+10	170571931400		199869847000	2.39276e+11	1.29793e+11	1.47594e+11	243982654800		5.31913e+10	4.4172e+10	12880597239	2.92942e+10	8.52807e+10		1.71021e+10	97905151754	1.36817e+09	3.12509e+10	4.13967e+10
		105.5		2.51225e+10	3.06419e+10	2.46439e+10	24139045800	3.80689e+10		75428506800	3.70033e+11	110955233400	6.14427e+10	1.72445e+11		2.01686e+11	2.54319e+11	1.34039e+11	161208866400	2.42657e+11		5.77856e+10	4.02724e+10	1.26685e+10	3.39046e+10	8.55558e+10		1.71531e+10	1.04019e+10	1.74792e+09	3.06542e+10	4.21209e+10
		106.5		2.58849e+10	3.15075e+10	2.72645e+10	2.88901e+10	41817362000		8.9425e+10	3.43277e+11	1.13968e+11	6.33831e+10	1.73358e+11		203010554400	2.67323e+11	1.38453e+11	1.75451e+11	240213021000		6.23418e+10	3.69057e+10	1.26085e+10	3.83241e+10	8.56012e+10		1.73495e+10	1.09701e+10	2260828408	3.0012e+10	4.22543e+10
		107.5		2.66589e+10	3.23097e+10	29979505400	33641011000	4.56895e+10		1.041e+11	3.09183e+11	1.16343e+11	65261199000	1.73595e+11		2.04044e+11	277721281200	1.42985e+11	1.89806e+11	2.37007e+11		6.66511e+10	3.40431e+10	1.26994e+10	4.23423e+10	8.54624e+10		1.76869e+10	1.15913e+10	2.93807e+09	2.93242e+10	41811720406
		108.5		27445745200	3.30483e+10	3.27563e+10	38178357200	4.9571e+10		1.19023e+11	2.71836e+11	1.18277e+11	6.71085e+10	1.73453e+11		204971959800	285063842600	1.47585e+11	2.03666e+11	233377811200		7.04992e+10	3.16464e+10	1.2942e+10	4.57833e+10	8.51812e+10		1.81588e+10	1.22432e+10	3.80889e+09	2.8591e+10	4.0834e+10
		109.5		2.82428e+10	3.37248e+10	3.55591e+10	4.23032e+10	5.33279e+10		1.33723e+11	234524270000	1.19967e+11	68956747400	1.73214e+11		2.05952e+11	2.89067e+11	1.52197e+11	2.16375e+11	2.29631e+11		7.36901e+10	2.96734e+10	1.334e+10	4.85222e+10	84794262465		1.87559e+10	1.29007e+10	4.89399e+09	27813279873	3.93833e+10
		110.5		2.90439e+10	34342634800	3.83505e+10	4.58517e+10	5.68163e+10		1.47727e+11	1.99537e+11	121592785600	7.08376e+10	1.73139e+11		2.07111e+11	2.89638e+11	1.56772e+11	2.27291e+11	2.26031e+11		7.60698e+10	2.80823e+10	1.38991e+10	5.04933e+10	8.43319e+10		1.94654e+10	1.3537e+10	6197366253	26992818646	3.75381e+10
		111.5		2.98395e+10	3.49069e+10	41092010800	48709369200	5.98949e+10		160594780200	1.68212e+11	1.23311e+11	7.27822e+10	1.73462e+11		2.08542e+11	2.86887e+11	1.61265e+11	2.35846e+11	2.228e+11		7.75445e+10	2.68338e+10	1.46278e+10	5.1687e+10	8.38175e+10		2.02698e+10	1.41255e+10	7.69851e+09	2.61325e+10	3.53869e+10
		112.5		3.06172e+10	3.54236e+10	4.37452e+10	5.08181e+10	6.24384e+10		171954829600	1.41123e+11	1.2525e+11	7.48217e+10	1.74384e+11		2.10302e+11	2.81102e+11	1.65638e+11	2.41619e+11	220112184800		7.80902e+10	2.58929e+10	1.55363e+10	5.21404e+10	8.3267e+10		2.11465e+10	1.46423e+10	9.34758e+09	2.52364e+10	3.3022e+10
		113.5		3.13622e+10	3.58999e+10	46272517800	5.21751e+10	6.43501e+10		1.81524e+11	1.18309e+11	1.27504e+11	7.69867e+10	1.76074e+11		2.12411e+11	272720694800	1.69865e+11	244376520600	2.181e+11		7.77521e+10	2.52291e+10	1.66371e+10	5.19244e+10	8.26889e+10		2.20671e+10	1.50676e+10	1.10665e+10	2.43099e+10	3.05338e+10
		114.5		3.20583e+10	36343219000	48637771200	5.28261e+10	6.55712e+10		189121155000	9.94775e+10	130138075800	79308113400	178675171200		2.14858e+11	262277739000	173931271600	2.441e+11	2.16859e+11		7.66334e+10	2.4817e+10	1.79439e+10	5.11294e+10	8.20841e+10		2.29975e+10	1.53881e+10	1.27571e+10	23359087491	2.80061e+10
		115.5		3.26891e+10	3.67609e+10	5.08067e+10	52854114000	6.6085e+10		1.94669e+11	8.41755e+10	1.33185e+11	81817267800	182299110200		2.17601e+11	2.50355e+11	1.77833e+11	2.40977e+11	2.16448e+11		7.48776e+10	2.46354e+10	1.94711e+10	4.98536e+10	81446491749		2.38982e+10	1.55976e+10	1.43159e+10	2.23912e+10	2.55119e+10
		116.5		3.32383e+10	3.71599e+10	52747412000	5.23664e+10	6.59165e+10		1.98186e+11	7.18949e+10	136648145000	84546074000	1.87032e+11		2.20571e+11	2.3753e+11	1.81579e+11	2.3537e+11	2.16897e+11		7.26483e+10	24667371594	2.12332e+10	4.81935e+10	8.07633e+10		2.47259e+10	1.5697e+10	1.56514e+10	2.14139e+10	2.31118e+10
		117.5		3.36917e+10	37546679800	5.44308e+10	5.14819e+10	65126582800		1.9977e+11	6.21441e+10	1.40501e+11	8.75274e+10	1.92933e+11		2.23676e+11	224340296600	1.85188e+11	227764520000	2.18208e+11		7.01098e+10	2.48993e+10	2.32433e+10	4.62381e+10	8.00159e+10		2.54352e+10	15693689805	1.66998e+10	2.04351e+10	2.08523e+10
		118.5		3.40376e+10	3.79265e+10	5.58313e+10	50320663800	6.38031e+10		1.9958e+11	5.44832e+10	1.44691e+11	9.07949e+10	2.0003e+11		226805691200	2.11252e+11	1.88686e+11	218713876200	2.2036e+11		6.74111e+10	2.53205e+10	2.5512e+10	44065904396	7.9181e+10		2.59818e+10	1.56004e+10	1.74335e+10	1.94627e+10	1.87662e+10
		119.5		34267716400	38303555200	5.69272e+10	4.89956e+10	6.20503e+10		1.97818e+11	48538598800	1.49138e+11	9.43835e+10	208313775000		2.29839e+11	1.98645e+11	1.92108e+11	2.08779e+11	2.23306e+11		6.46763e+10	2.59222e+10	2.80459e+10	4.17434e+10	7.82317e+10		2.63254e+10	1.54331e+10	1.78634e+10	18504046318	1.6874e+10
		120.5		34377750200	3.86805e+10	5.77015e+10	4.7607e+10	5.99786e+10		1.94706e+11	4.40056e+10	153740079000	9.83287e+10	2.17735e+11		2.32651e+11	1.86813e+11	1.95488e+11	1.98484e+11	2.26981e+11		61998309605	2.66973e+10	3.08452e+10	39325851693	7.71392e+10		2.64332e+10	1.52095e+10	1.80319e+10	1.75662e+10	1.5185e+10
		121.5		3.43677e+10	3.90586e+10	5.81428e+10	4.62404e+10	5.76951e+10		1.90476e+11	40643239800	158373835800	1.02666e+11	2.28191e+11		2.35119e+11	1.75962e+11	1.98863e+11	1.88285e+11	2.31296e+11		5.94383e+10	2.76389e+10	3.39018e+10	3.68582e+10	7.58744e+10		2.62829e+10	1.49475e+10	1.80025e+10	1.66553e+10	1.37e+10
		122.5		3.42416e+10	39437596800	5.82457e+10	4.49653e+10	5.52975e+10		1.85349e+11	3.82667e+10	1.62902e+11	107430923400	2.39524e+11		2.37129e+11	1.66226e+11	2.02267e+11	1.78554e+11	2.36142e+11		5.70271e+10	2.87399e+10	3.71973e+10	34376646984	7.44101e+10		2.58653e+10	1.46636e+10	1.78489e+10	1.57765e+10	1.24132e+10
		123.5		3.40075e+10	39815665400	58011759200	4.38363e+10	5.28693e+10		179534974000	36739393000	1.67177e+11	112656822600	2.51507e+11		2.38586e+11	1.57678e+11	2.05728e+11	1.69573e+11	2.41392e+11		54768674640	2.99918e+10	4.07008e+10	3.19098e+10	7.27228e+10		2.51848e+10	1.43724e+10	1.76444e+10	1.49339e+10	1.13145e+10
		124.5		33676286400	40189568400	57449388800	4.28948e+10	5.04783e+10		173220131200	3.59654e+10	1.7105e+11	1.18374e+11	263843311000		2.39416e+11	1.50343e+11	2.09267e+11	1.61543e+11	2.46902e+11		5.26446e+10	3.1384e+10	44367397259	2.94804e+10	70794879070		24259974159	1.40856e+10	17455730607	1.41309e+10	1.03909e+10
		125.5		33261345000	4.05547e+10	5.65743e+10	4.21709e+10	4.81763e+10		166567698800	3.58827e+10	1.74378e+11	1.24609e+11	276165713000		2.39576e+11	1.44214e+11	212892676400	1.54592e+11	2.52513e+11		5.06188e+10	3.29026e+10	4.81372e+10	2.71061e+10	6.86164e+10		2.31216e+10	1.38124e+10	1.73399e+10	1.33695e+10	9.86284e+10
		126.5		3.27775e+10	4.09054e+10	5.5409e+10	4.16856e+10	4.60004e+10		1.59716e+11	3.64579e+10	1.77032e+11	1.31379e+11	2.88044e+11		2.39048e+11	139258112000	2.16605e+11	1.48794e+11	2.58056e+11		4.86425e+10	3.45293e+10	5.19358e+10	2.48007e+10	6.61864e+10		2.18102e+10	1.3559e+10	1.73433e+10	1.26508e+10	9.80132e+10
		127.5		32239935200	41234905200	5.39821e+10	41452458200	4.39748e+10		1.52782e+11	37681203800	178902110600	1.38693e+11	298997825200		2.37847e+11	135430782400	2.2039e+11	1.44178e+11	2.63355e+11		4.66595e+10	3.62408e+10	5.56757e+10	2.2575e+10	6.3514e+10		2.03724e+10	1.3329e+10	1.75024e+10	11975297008	7.85322e+10
		128.5		3.16638e+10	41535806400	5.23276e+10	4.14793e+10	4.21135e+10		1.45858e+11	3.95625e+10	1.79908e+11	1.46546e+11	3.08522e+11		2.36017e+11	1.32678e+11	2.2422e+11	140742965400	2.68238e+11		4.46121e+10	3.80081e+10	5.92594e+10	2.04375e+10	6.06187e+10		1.88572e+10	1.31236e+10	1.78456e+10	1.13425e+10	9.81735e+10
		129.5		3.10632e+10	4.18003e+10	5.04829e+10	4.17685e+10	4.04221e+10		1.39022e+11	4.21269e+10	1.79999e+11	154915909600	316112296400		233623404400	130941492600	2.28054e+11	1.38468e+11	2.72537e+11		4.2447e+10	3.97959e+10	6.25842e+10	1.83949e+10	5.75296e+10		1.73125e+10	1.2942e+10	1.8394e+10	1.07514e+10	97926923932
		130.5		30450720400	4.20202e+10	4.84881e+10	4.23181e+10	3.89002e+10		132333482800	45410351000	1.79157e+11	1.63762e+11	3.21306e+11		2.30756e+11	130163055000	2.31835e+11	137317485000	2.76099e+11		4.01214e+10	4.15629e+10	6.55483e+10	1.64531e+10	5.42845e+10		1.57819e+10	1.27817e+10	1.9161e+10	1.02004e+10	57783748427
		131.5		2.9837e+10	4.21879e+10	4.6384e+10	4.3121e+10	3.75432e+10		1.2584e+11	4.94544e+10	177398185000	1.73017e+11	3.23712e+11		2.27517e+11	1.30283e+11	2.35498e+11	137245416800	2.78789e+11		3.76093e+10	4.32622e+10	6.80573e+10	1.46172e+10	5.09277e+10		1.43024e+10	1.26389e+10	2.01516e+10	9.69877e+10	6.77367e+10
		132.5		29230879600	4.22957e+10	4.42108e+10	4.41645e+10	3.63436e+10		119578519000	5.42997e+10	1.74768e+11	1.8259e+11	3.23053e+11		2.24018e+11	131242744000	2.38964e+11	1.38198e+11	280500266600		3.49056e+10	4.48425e+10	7.00316e+10	1.28919e+10	4.75082e+10		12903558371	1.25084e+10	2.13589e+10	9.92112e+10	8.77796e+10
		133.5		2.86389e+10	4.23371e+10	4.20066e+10	4.54296e+10	3.52923e+10		1.13578e+11	5.99781e+10	1.71339e+11	1.92359e+11	3.19183e+11		2.20373e+11	1.32981e+11	2.42147e+11	1.40112e+11	2.81151e+11		3.20285e+10	4.62501e+10	7.14122e+10	11281880939	4.40764e+10		1.16065e+10	1.23844e+10	2.27596e+10	8.76985e+10	8.7907e+10
		134.5		2.80656e+10	4.23062e+10	39806442400	46889527000	3.43796e+10		1.07862e+11	6.6504e+10	1.67202e+11	2.02172e+11	3.1211e+11		216695313000	1.35434e+11	2.44954e+11	142914990800	280694262000		2.90195e+10	4.7431e+10	7.21657e+10	8.97912e+10	4.06819e+10		1.04246e+10	1.22605e+10	2.43084e+10	9.83573e+10	9.81133e+10
		135.5		27513748000	4.21986e+10	37641313600	4.85087e+10	3.35953e+10		1.02446e+11	7.38648e+10	162465031800	211846023600	301997278000		2.13091e+11	138535402800	247291768800	1.4652e+11	2.79112e+11		2.59392e+10	4.83343e+10	7.22869e+10	7.84237e+10	3.73711e+10		9.34465e+11	1.21302e+10	2.59326e+10	7.99753e+10	9.83924e+10
		136.5		2.69846e+10	4.20109e+10	35537813000	5.02416e+10	3.29297e+10		9.73448e+10	8.2011e+10	157242807000	2.21173e+11	289147131800		209659364800	1.42213e+11	249068621800	150823147600	2.76421e+11		22860930332	4.89146e+10	7.17991e+10	9.71818e+10	3.41848e+10		8.44427e+11	1.19871e+10	2.75274e+10	9.76203e+10	9.8737e+10
		137.5		2.64779e+10	4.17415e+10	3.35178e+10	5.20324e+10	3.23732e+10		9.25673e+10	9.08486e+10	151652818000	2.29922e+11	2.73981e+11		2.06486e+11	1.46386e+11	250198463000	1.55703e+11	2.72662e+11		1.98626e+10	4.91359e+10	7.07511e+10	9.60668e+10	3.11572e+10		7.6186e+11	1.18252e+10	2.89572e+10	8.72902e+10	8.91375e+10
		138.5		2.59925e+10	4.139e+10	31598485000	5.38149e+10	3.1917e+10		8.81211e+10	1.00233e+11	1.4581e+11	2.37848e+11	2.57001e+11		2.03645e+11	1.50971e+11	250605518600	1.61015e+11	2.67904e+11		1.70178e+10	4.89737e+10	6.92137e+10	7.5078e+10	2.83148e+10		6.90586e+11	1.16392e+10	3.00611e+10	9.6983e+10	8.95816e+10
		139.5		2.55266e+10	40957908600	2.97926e+10	5.55142e+10	3.15529e+10		84011089000	1.0997e+11	1.39822e+11	244700723200	238757653600		2.01198e+11	1.55874e+11	250227898400	166595460400	2.62236e+11		1.43881e+10	4.84171e+10	6.72726e+10	8.42127e+10	25676274139		6.36308e+11	1.14249e+10	3.06693e+10	9.66971e+10	1.00533e+10
		140.5		2.50779e+10	4.04478e+10	2.81088e+10	57049360400	3.12729e+10		8.02404e+10	1.19818e+11	1.33789e+11	2.50239e+11	2.19803e+11		1.99195e+11	1.60995e+11	2.49021e+11	172259063000	2.5576e+11		1.20181e+10	4.74702e+10	6.50227e+10	93465816259	2.32527e+10		5.89807e+11	1.11797e+10	3.0626e+10	8.64308e+10	1.05335e+10
		141.5		24644015600	39863846600	2.65524e+10	5.83366e+10	3.10698e+10		7.68106e+10	1.29502e+11	1.27795e+11	254241011600	200659518800		197672948200	1.66231e+11	2.46959e+11	1.77807e+11	2.48589e+11		9.93295e+09	4.61521e+10	6.25608e+10	8.28301e+10	2.10484e+10		5.35693e+11	1.0902e+10	2.9819e+10	8.61829e+10	1.09993e+10
		142.5		24222850400	39211294400	2.51255e+10	5.92949e+10	3.09362e+10		7.3722e+10	1.38726e+11	1.21917e+11	2.56521e+11	1.81794e+11		1.96657e+11	1.71477e+11	244038281600	1.83034e+11	2.40841e+11		8.13908e+09	4.44952e+10	5.99803e+10	9.22966e+10	1.90617e+10		5.9806e+11	10592022251	2.82075e+10	9.5952e+10	1.14254e+10
		143.5		2.38126e+10	3.84965e+10	2.38278e+10	59851086400	3.08652e+10		70974094200	1.47199e+11	116215340800	2.56939e+11	1.63597e+11		1.96164e+11	1.76625e+11	240275720000	1.87735e+11	2.32634e+11		6.62703e+09	4.25439e+10	5.73663e+10	7.1855e+10	1.72863e+10		4.79852e+11	1.02516e+10	25841097682	9.57373e+10	1.1785e+10
		144.5		2.34119e+10	37726546800	2.26572e+10	5.99461e+10	3.08496e+10		6.85658e+10	154654260800	1.10739e+11	255412055200	1.46371e+11		1.96198e+11	1.81574e+11	235709146800	1.91721e+11	224084334800		5.37556e+09	40351233117	5.47926e+10	6.14942e+10	1.57123e+10		8.46025e+10	9.89841e+10	2.28625e+10	9.55378e+10	1.20522e+10
		145.5		23020241400	3.69093e+10	2.16102e+10	59539986000	3.08819e+10		6.64957e+10	160869078000	1.05525e+11	251922807000	1.30334e+11		1.96756e+11	186228638400	2.30395e+11	194826078000	215300949000		4.35609e+09	3.79754e+10	5.23203e+10	8.12029e+10	1.43274e+10		9.44667e+10	9.49386e+10	1.9489e+10	9.53529e+10	1.22037e+10
		146.5		2.26378e+10	3.60528e+10	2.06823e+10	58615836600	30954576000		6.47631e+10	1.65684e+11	1.00602e+11	2.4652e+11	1.15619e+11		1.97827e+11	1.90502e+11	224407112000	1.96923e+11	2.06385e+11		3.53682e+09	3.54767e+10	4.99968e+10	9.70504e+08	1.31179e+10		9.43863e+10	9.09866e+10	1.59779e+10	9.51819e+10	1.22217e+10
		147.5		22265371400	3.51656e+10	19868502000	5.7182e+10	3.10594e+10		6.33674e+10	1.69014e+11	9.5987e+10	2.3932e+11	1.02292e+11		1.99389e+11	1.9432e+11	2.17831e+11	1.97928e+11	1.97429e+11		2885826635	3.29138e+10	4.78567e+10	7.86884e+08	1.20695e+10		9.4358e+10	9.86684e+10	1.25818e+10	9.50243e+10	1.20952e+10
		148.5		21904690800	3.42559e+10	1.91633e+10	55271616600	3.11876e+10		62309551400	170845581400	91690881000	2.30496e+11	9.03572e+10		2.01415e+11	1.97624e+11	2.10761e+11	1.97809e+11	188514390000		2.37338e+09	3.03413e+10	4.59232e+10	6.43178e+08	1.11679e+10		94379300756	9.82459e+10	9.95089e+10	4.87895e+10	1.1822e+10
		149.5		21558025600	3.33321e+10	1.85614e+10	52940474200	3.13302e+10		6.15917e+10	1.7124e+11	87717752400	2.20274e+11	7.97735e+10		203868376600	200367936800	2.03299e+11	1.96587e+11	1.79712e+11		1.97317e+09	2.78077e+10	4.42088e+10	5.31717e+08	1.03996e+10		74448459866	87825745559	96895859804	8.47472e+10	1.14089e+10
		150.5		2.12282e+10	3.24022e+10	1.80575e+10	5.02621e+10	3.14775e+10		6.12179e+10	170318040400	84066769400	208916878600	70468061800		206704840200	2.02524e+11	1.95546e+11	1.94332e+11	1.71084e+11		1.66282e+09	2.53533e+10	4.27179e+10	4.46089e+08	9751703316		4.56449e+09	8.74141e+10	9.48002e+10	8.46269e+10	10870939774
		AVG		9.90153e+10	1.07069e+11	5.07706e+10	2.56079e+10	2.35544e+10		6.08697e+10	7.76876e+10	7.18173e+10	8.46626e+10	1.10559e+11		1.11379e+11	1.11904e+11	1.09302e+11	1.0132e+11	1.24113e+11		3.75673e+10	4.5315e+10	3.14478e+10	2.63889e+10	3.72008e+10		8.23484e+10	2.70826e+10	1.93549e+10	3.46705e+10	2.67226e+10
		NET AVG				6.12035e+10						8.11192e+10						1.11603e+11						3.5584e+10						3.80358e+10
																		Ox LDL-1	Ox LDL-2	Ox LDL-3	Ox LDL-4	Ox LDL-5
																		6.12035e+10	8.11192e+10	1.11603e+11	3.5584e+10	3.80358e+10

## Sheet: OxLDL+PNK
																						Ox LDL+PNK-4					Ox LDL+PNK-5
																				Concentration (particles / ml)	Concentration (particles / ml)	Concentration (particles / ml)	Concentration		Concentration (particles / ml)	Concentration (particles / ml)	Concentration (particles / ml)	Concentration (particles / ml)	Concentration
																				3.37991e+06	119353236	7.37679e+09	5.53777e+09		7.25694e+08	1.94992e+06	3.58329e+09	23299954	3.5678e+08
					Ox LDL+PNK-1					Ox LDL+PNK-2						Ox LDL+PNK-3				5.89291e+06	1.75261e+08	6702869321	6570609580		9.76966e+08	1.48862e+07	3.50932e+09	4.52292e+07	4.19542e+08
	Size (nM)		Concentration (particles / ml)	Concentration (particles / ml)	Concentration (particles / ml)	Concentration		Concentration (particles / ml)	Concentration (particles / ml)	Concentration (particles / ml)	Concentration (particles / ml)	Concentration		Concentration (particles / ml)	Concentration (particles / ml)	Concentration (particles / ml)	Concentration (particles / ml)	Concentration		9.53833e+06	2.52671e+08	6.11311e+09	7.75062e+09		1.31191e+09	8.2149e+07	3.40944e+09	8.73543e+07	492312003
	50.5		3.37991e+06	119353236	7.37679e+09	5.53777e+09		7.25694e+08	1.94992e+06	3.53295e+08	23299954	3.5678e+08		5.87259e+09	7.29024e+08	704885391	288821	4.55892e+09		1.45735e+07	3.57503e+08	5.54738e+09	9.07819e+09		1.74949e+09	3.3033e+08	3.297e+09	1.67488e+08	5.78843e+08
	51.5		5.89291e+06	1.75261e+08	6702869321	6570609580		9.76966e+08	1.48862e+07	3.50321e+08	4.52292e+07	4.19542e+08		7.76973e+09	1.05702e+09	1.60241e+09	2.18205e+06	5.10687e+09		2.14001e+07	4.96173e+08	4.974e+09	1.05403e+10		2.30742e+09	9.82533e+08	3.18435e+09	3.17416e+08	6.84523e+08
	52.5		9.53833e+06	2.52671e+08	6.11311e+09	7.75062e+09		1.31191e+09	8.2149e+07	3.40905e+07	8.73543e+07	492312003		1.00056e+10	1.4727e+09	3.20575e+09	1.36612e+07	5.70687e+09		3.07655e+07	6.75095e+08	4.38813e+09	1.21054e+10		2.99881e+09	2207932762	3.08225e+09	5.91029e+08	8.16981e+08
	53.5		1.45735e+07	3.57503e+08	5.54738e+09	9.07819e+09		1.74949e+09	3.3033e+08	3.20041e+07	1.67488e+08	5.78843e+08		1.25565e+10	1.98161e+09	5.70397e+09	7.03277e+07	6.3561e+09		4.40858e+07	8.99984e+08	3.80494e+09	1.37208e+10		3.82821e+09	3.84842e+09	2.99994e+09	1.0737e+09	9.86961e+08
	54.5		2.14001e+07	4.96173e+08	4.974e+09	1.04026e+09		2.30742e+09	9.82533e+08	3.13485e+07	3.17416e+08	6.84523e+08		1.53756e+10	2.5881e+09	9.13063e+09	296246667	7053999831		6.39881e+07	1175024561	3.24911e+09	1.53138e+10		4.78766e+09	5.36317e+09	2.94546e+09	1.88922e+09	1.20955e+09
	55.5		3.07655e+07	6.75095e+08	4.38813e+09	1.21537e+09		2.99881e+09	2207932762	3.02524e+07	5.91029e+08	8.16981e+08		18393565895	3.29689e+09	1.33058e+10	1.01931e+09	7.80412e+09		9.529e+07	1.50201e+09	2.74484e+09	1.67987e+10		5.85394e+09	6.17837e+09	2926284490	3.19765e+09	1.50583e+09
	56.5		4.40858e+07	8.99984e+08	3.80494e+09	1.372e+09		3.82821e+09	3.84842e+09	2.99994e+09	1.0737e+09	9.86961e+08		2.15185e+10	4.11472e+09	1.78585e+10	2.86901e+09	8.61525e+09		1.46825e+08	1.87966e+09	2.30915e+09	18089637041		6.98794e+09	6.09386e+09	2.95008e+09	5.17566e+09	1905032760
	57.5		6.39881e+07	1175024561	3.24911e+09	1.53138e+09		4.78766e+09	5.36317e+09	2.94546e+09	1.88922e+09	1.20955e+09		2.46374e+10	5.05149e+09	2.23173e+10	6.63705e+09	9.50104e+09		2.34807e+08	2.30328e+09	1.94974e+09	1.91163e+10		8.13721e+09	5.33358e+09	3.02546e+09	7.97471e+09	2.44701e+09
	58.5		9.529e+07	1.50201e+09	2.74484e+09	1.67711e+08		5.85394e+09	6.17837e+09	2926284490	3.19765e+09	1.50583e+09		2.76179e+10	6.12054e+09	26218979392	1.27192e+10	1.0478e+10		3.88767e+08	2.76489e+09	1.66639e+09	19838145168		9.24143e+09	4.29129e+09	3.1629e+09	1.16617e+10	3.18472e+09
	59.5		1.46825e+08	1.87966e+09	2.30915e+09	189637041		6.98794e+09	6.09386e+09	2.95008e+09	5.17566e+09	1905032760		3.0312e+10	7.33805e+09	2.91926e+10	2.04131e+10	1.1562e+10		6.61159e+08	3.25397e+09	1.45393e+09	2.02531e+10		1.02402e+10	3.28294e+09	3.37557e+09	1.61602e+10	4.18565e+09
	60.5		2.34807e+08	2.30328e+09	1.94974e+09	1.16258e+08		8.13721e+09	5.33358e+09	3.02546e+09	7.97471e+09	2.44701e+09		3.2564e+10	8.72115e+09	3.09996e+10	2.78139e+10	1.27634e+10		1.14071e+09	3.75862e+09	1305385713	2.03967e+10		11081404715	2.46377e+09	3.68031e+09	2.12169e+10	5.53072e+09
	61.5		3.88767e+08	2.76489e+09	1.66639e+09	138145168		9.24143e+09	4.29129e+09	3.1629e+09	1.16617e+10	3.18472e+09		3.42238e+10	1.02851e+10	3.15401e+10	3.26994e+10	14082192001		1.9658e+09	4267100011	1.21453e+09	2.03345e+10		1.17284e+10	1.86494e+09	4.09846e+09	2.64167e+10	7.30793e+09
	62.5		6.61159e+08	3.25397e+09	1.45393e+09	2.03066e+08		1.02402e+10	3.28294e+09	3.37557e+09	1.61602e+10	4.18565e+09		3.51649e+10	1.20394e+10	30842081735	3.3784e+10	1.55026e+10		3.32655e+09	4.76929e+09	1.17761e+09	20148963629		1.21643e+10	1.45785e+09	4.65646e+09	3.12475e+10	9.59818e+09
	63.5		1.14071e+09	3.75862e+09	1305385713	2.03911e+08		11081404715	2.46377e+09	3.68031e+09	2.12169e+10	5.53072e+09		3.53047e+10	1.39828e+10	2.90461e+10	3.12975e+10	1.69904e+10		5.4355e+09	5.25803e+09	1.1947e+09	1.99264e+10		1.23925e+10	1.19936e+09	5.38591e+09	3.52012e+10	1.24513e+10
	64.5		1.9658e+09	4267100011	1.21453e+09	2.03524e+08		1.17284e+10	1.86494e+09	4.09846e+09	2.64167e+10	7.30793e+09		3.46224e+10	1.60987e+10	2.63851e+10	2.65605e+10	1.8493e+10		8.44834e+09	5.72993e+09	1.2709e+09	1.97469e+10		1.24343e+10	1.05286e+09	6.32259e+09	3.78779e+10	1.58542e+10
	65.5		3.32655e+09	4.76929e+09	1.17761e+09	201463629		1.21643e+10	1.45785e+09	4.65646e+09	3.12475e+10	9.59818e+09		3.31689e+10	1.83507e+10	2.31557e+10	2.11117e+10	1.99434e+10		1.2344e+10	6185689772	1.41784e+09	1.96782e+10		1.23236e+10	9.94762e+08	7.50393e+09	3.90635e+10	1.96974e+10
	66.5		5.4355e+09	5.25803e+09	1.1947e+09	1.96403e+08		1.23925e+10	1.19936e+09	5.38591e+09	3.52012e+10	1.24522e+08		3.10633e+10	2.06797e+10	19678295187	1.60723e+10	2.12683e+10		1.68239e+10	6.62997e+09	1.6558e+09	1.97734e+10		1.21011e+10	1.01508e+09	8.96434e+09	3.87582e+10	2.37547e+10
	67.5		8.44834e+09	5.72993e+09	1.2709e+09	1.97461e+08		1.24343e+10	1.05286e+09	6.32259e+09	3.78779e+10	8.54163e+08		2.84774e+10	2.30048e+10	1.62508e+10	1.19781e+10	2.23982e+10		2.13195e+10	7.07081e+09	2.01654e+09	2.00713e+10		1.18084e+10	1117191508	1.07283e+10	3.71553e+10	2.76901e+10
	68.5		1.2344e+10	6185689772	1.41784e+09	1.96789e+08		1.23236e+10	9.94762e+08	7.50393e+09	3.90635e+10	6.97376e+08		2.56096e+10	2.52277e+10	13107493633	8.9211e+09	2.32771e+10		2.51531e+10	7.5189e+09	2.54699e+09	2.05974e+10		1.14835e+10	1.31863e+09	1.28014e+10	3.45801e+10	3.11019e+10
	69.5		1.68239e+10	6.62997e+09	1.6558e+09	1.73356e+08		1.21011e+10	1.01508e+09	8.96434e+09	3.87582e+10	2.34728e+08		2.26556e+10	2.72407e+10	10396276135	6.76559e+09	23868690870		2.77823e+10	7.98675e+09	3.31301e+09	2.13648e+10		1.11584e+10	1.65345e+09	1.51614e+10	3.14128e+10	3.36012e+10
	70.5		2.13195e+10	7.07081e+09	2.01654e+09	2.00762e+08		1.18084e+10	1117191508	1.07283e+10	3.71553e+10	2.90071e+08		1.97844e+10	2.89384e+10	8.17748e+09	5.30958e+09	2.41575e+10		2.89879e+10	8.48792e+09	4.40214e+09	2.23734e+10		1.08573e+10	2.17547e+09	1.77512e+10	2.80177e+10	3.48996e+10
	71.5		2.51531e+10	7.5189e+09	2.54699e+09	2.05413e+08		1.14835e+10	1.31863e+09	1.28014e+10	3.45801e+10	3.11017e+08		1.71222e+10	3.02306e+10	6.44184e+09	4.36834e+09	2.41458e+10		2.89031e+10	9.03634e+09	5.92253e+09	23608971943		1.05963e+10	2.96001e+09	2.04766e+10	2.46932e+10	3.48786e+10
	72.5		2.77823e+10	7.98675e+09	3.31301e+09	2.13776e+08		1.11584e+10	1.65345e+09	1.51614e+10	3.14128e+10	3.31167e+08		1.47486e+10	3.10534e+10	5.13689e+09	3.80307e+09	2.38489e+10		2.78973e+10	9.64567e+09	7.99446e+09	2.50403e+10		1.03846e+10	4.09948e+09	2.32115e+10	2.165e+10	3.3612e+10
	73.5		2.89879e+10	8.48792e+09	4.40214e+09	2.2342e+08		1.08573e+10	2.17547e+09	1.77512e+10	2.80177e+10	3.48561e+08		1.27e+10	3.13767e+10	4.19227e+09	3.52282e+09	2.3289e+10		2.64108e+10	1.03288e+10	1.07301e+10	2.66171e+10		1.02247e+10	5.68551e+09	2.58103e+10	1.9012e+10	3.13364e+10
	74.5		2.89031e+10	9.03634e+09	5.92253e+09	236071943		1.05963e+10	2.96001e+09	2.04766e+10	2.46932e+10	3.48781e+08		1.09795e+10	3.12068e+10	3.53844e+09	3.47748e+09	2.24925e+10		2.48266e+10	1.10969e+10	1.41998e+10	2.82688e+10		1.0114e+10	7.77057e+09	2.81263e+10	1.68328e+10	2.83838e+10
	75.5		2.78973e+10	9.64567e+09	7.99446e+09	2.50403e+10		1.03846e+10	4.09948e+09	2.32115e+10	2.165e+10	3.32013e+08		9.56772e+09	3.05831e+10	3.11766e+09	3.65025e+09	2.14888e+10		23413529459	1.19595e+10	1.8388e+10	2.99058e+10		1.00459e+10	1.03096e+10	3.00314e+10	1.51182e+10	2.51041e+10
	76.5		2.64108e+10	1.03288e+10	1.07301e+10	2.66171e+10		1.02247e+10	5.68551e+09	2.58103e+10	1.9012e+10	3.13311e+08		8.43329e+09	2.95713e+10	2.88885e+09	4.05232e+09	2.03114e+10		2.23249e+10	1.29226e+10	2.31509e+10	3.1424e+10		1.00103e+10	13100453605	3.14319e+10	1.38468e+10	2.18018e+10
	77.5		2.48266e+10	1.10969e+10	1.41998e+10	2.82688e+10		1.0114e+10	7.77057e+09	2.81263e+10	1.68328e+10	2.83801e+08		7.54027e+09	2.82528e+10	2.82936e+09	4.71935e+09	1.8999e+10		2.16232e+10	1.39887e+10	2.81954e+10	32712927772		9995418715	1.57622e+10	32278274478	1.29875e+10	1.8701e+10
	78.5		23413529459	1.19595e+10	1.8388e+10	2.05815e+08		1.00459e+10	1.03096e+10	3.00314e+10	1.51182e+10	2.04051e+08		6.85344e+09	2.67158e+10	2.93563e+09	5.70808e+09	1.75963e+10		21306269241	1.51549e+10	3.30975e+10	3.36671e+10		9.98884e+09	1.77952e+10	32566278232	1.25104e+10	1.59379e+10
	79.5		2.23249e+10	1.29226e+10	2.31509e+10	3.1424e+10		1.00103e+10	13100453605	3.14319e+10	1.38468e+10	2.11754e+08		6.34126e+09	25045577233	3.22463e+09	7.09035e+09	1.61522e+10		2.13262e+10	1.64125e+10	3.73685e+10	3.41984e+10		9.97864e+09	18730559108	32330506158	1.23933e+10	13572637191
	80.5		2.16232e+10	1.39887e+10	2.81954e+10	32712927772		9995418715	1.57622e+10	32278274478	1.29875e+10	1.00975e+08		5977095645	2.33189e+10	3736724060	8.94133e+09	1.47169e+10		21597332180	1.77455e+10	4.05552e+10	3.42478e+10		9.95493e+09	1.83125e+10	3.16338e+10	1.26249e+10	1.16105e+10
	81.5		21306269241	1.51549e+10	3.30975e+10	3.3606e+08		9.98884e+09	1.77952e+10	32566278232	1.25104e+10	1.57855e+08		5.73955e+09	2.15998e+10	4.54005e+09	1.132e+10	1.33373e+10		2.19999e+10	1.91304e+10	4.23415e+10	3.37931e+10		9.91086e+09	1.66137e+10	3.0555e+10	1.32042e+10	1.00231e+10
	82.5		2.13262e+10	1.64125e+10	3.73685e+10	3.41984e+10		9.97864e+09	18730559108	32330506158	1.23933e+10	135637191		5.61208e+09	19938534124	5.73513e+09	1.42421e+10	1.20529e+10		22384251667	2.05357e+10	4.26159e+10	3.28515e+10		9.8435e+09	1.40093e+10	2.91784e+10	1.41375e+10	8.76548e+09
	83.5		21597332180	1.77455e+10	4.05552e+10	3.42478e+10		9.95493e+09	1.83125e+10	3.16338e+10	1.26249e+10	1.10524e+08		5582465440	1.83719e+10	7.45674e+09	1.7651e+10	1.08927e+10		2.25832e+10	2.19227e+10	4.14816e+10	3.14767e+10		9.75413e+09	1.10249e+10	2.75848e+10	1.54339e+10	7.78856e+09
	84.5		2.19999e+10	1.91304e+10	4.23415e+10	3.37974e+08		9.91086e+09	1.66137e+10	3.0555e+10	1.32042e+10	1.00231e+08		5.64214e+09	1.69245e+10	9.86703e+09	2.13964e+10	9.87447e+09		2.24358e+10	2.32473e+10	3.92107e+10	2.97502e+10		9.648e+09	8.14856e+09	2.58474e+10	1.70959e+10	7.04567e+09
	85.5		22384251667	2.05357e+10	4.26159e+10	3.28515e+10		9.8435e+09	1.40093e+10	2.91784e+10	1.41375e+10	8.76548e+09		5.78557e+09	1.56113e+10	1.31317e+10	25232685849	9.00518e+09		2.18195e+10	2.44618e+10	3.61668e+10	2.77701e+10		9533641296	5.70292e+09	2.4029e+10	1.91097e+10	6.49602e+09
	86.5		2.25832e+10	2.19227e+10	4.14816e+10	3.14767e+10		9.75413e+09	1.10249e+10	2.75848e+10	1.54339e+10	7.78856e+09		6.00965e+09	1.44392e+10	17370387900	2.88446e+10	8283093598		20681454868	2.55186e+10	3.27235e+10	2.56396e+10		9.42181e+09	3.81656e+09	2.21817e+10	2.14318e+10	6.10572e+09
	87.5		2.24358e+10	2.32473e+10	3.92107e+10	2.97502e+10		9.648e+09	8.14856e+09	2.58474e+10	1.70959e+10	7.04567e+09		6.31331e+09	1.34096e+10	2.25805e+10	31896512298	7.70013e+09		1.90563e+10	2.63735e+10	2.92038e+10	2.34558e+10		9324343122	2.46934e+09	2.03479e+10	2.39767e+10	5847419829
	88.5		2.18195e+10	2.44618e+10	3.61668e+10	2.77701e+10		9533641296	5.70292e+09	2.4029e+10	1.91097e+10	6.49602e+09		6.69696e+09	1.25198e+10	2.85474e+10	3.4094e+10	7.2442e+09		17059770621	2.69897e+10	2.58476e+10	2.13025e+10		9253004429	1562997393	1.85616e+10	2.66088e+10	5.69938e+09
	89.5		20681454868	2.55186e+10	3.27235e+10	2.56396e+10		9.42181e+09	3.81656e+09	2.21817e+10	2.14318e+10	6.10572e+09		7.16223e+09	11764352553	3.47804e+10	3.52372e+10	6.90108e+09		1.48603e+10	2.73409e+10	2.28074e+10	19245772476		9.21857e+09	9.79805e+08	1.68492e+10	2.91428e+10	5.6443e+09
	90.5		1.90563e+10	2.63735e+10	2.92038e+10	2.34558e+10		9324343122	2.46934e+09	2.03479e+10	2.39767e+10	5847419829		7.7115e+09	1.11365e+10	4.05247e+10	3.52526e+10	6.65561e+09		1.2638e+10	2.74137e+10	2.01595e+10	1.73325e+10		9.23008e+09	6.15886e+08	1.5231e+10	3.13569e+10	5.66816e+09
	91.5		17059770621	2.69897e+10	2.58476e+10	2.13025e+10		9253004429	1562997393	1.85616e+10	2.66088e+10	5.69938e+09		8.34762e+09	1.06285e+10	4.48885e+10	3.41947e+10	6.49251e+09		1.05471e+10	2.72085e+10	1.79244e+10	1.55921e+10		9.29431e+09	392917066	1.37219e+10	3.30196e+10	5759222375
	92.5		1.48603e+10	2.73409e+10	2.28074e+10	19245772476		9.21857e+09	9.79805e+08	1.68492e+10	2.91428e+10	5.6443e+09		9.07347e+09	1.02322e+10	4.70727e+10	3.22239e+10	6.39674e+09		8693434875	2.67391e+10	1.60863e+10	1.40386e+10		9.41535e+09	2.57364e+08	1.23314e+10	3.39268e+10	5.90714e+09
	93.5		1.2638e+10	2.74137e+10	2.01595e+10	1.73325e+10		9.23008e+09	6.15886e+08	1.5231e+10	3.13569e+10	5.66816e+09		9.89164e+09	9.93943e+09	4.66228e+10	2.95684e+10	6.35373e+09		7.1296e+09	2.60309e+10	1.46094e+10	1.26747e+10		9.59425e+09	1.7493e+08	1.10645e+10	3.3941e+10	6.10233e+09
	94.5		1.05471e+10	2.72085e+10	1.79244e+10	1.55921e+10		9.29431e+09	392917066	1.37219e+10	3.30196e+10	5759222375		1.08039e+10	9.74192e+09	4.35885e+10	2.6483e+10	6.34959e+09		5.86396e+09	2.5118e+10	1.34495e+10	1.14946e+10		9.82857e+09	1.24559e+08	9922169281	3.30209e+10	6.33551e+09
	95.5		8693434875	2.67391e+10	1.60863e+10	1.40386e+10		9.41535e+09	2.57364e+08	1.23314e+10	3.39268e+10	5.90714e+09		11810898650	9.6312e+09	3.85111e+10	2.32131e+10	6.37145e+09		4.87554e+09	2.40401e+10	1.2561e+10	1.04873e+10		10112040487	9.36716e+07	8.90164e+09	3.12318e+10	6.59747e+09
	96.5		7.1296e+09	2.60309e+10	1.46094e+10	1.26747e+10		9.59425e+09	1.7493e+08	1.10645e+10	3.3941e+10	6.10233e+09		1.29115e+10	9.59845e+09	3.22427e+10	1.9969e+10	6.40783e+09		4.12886e+09	2.28386e+10	1.19004e+10	9.63887e+09		10434165257	7.48888e+07	7.99719e+09	2.87338e+10	6.87905e+09
	97.5		5.86396e+09	2.5118e+10	1.34495e+10	1.14946e+10		9.82857e+09	1.24559e+08	9922169281	3.30209e+10	6.33551e+09		1.41022e+10	9.63414e+09	2.5688e+10	1.69115e+10	6.44916e+09		3.5852e+09	2.15536e+10	1.14275e+10	8.93455e+09		1.078e+10	6.39622e+07	7.20087e+09	2.57505e+10	7.1713e+09
	98.5		4.87554e+09	2.40401e+10	1.2561e+10	1.04873e+10		10112040487	9.36716e+07	8.90164e+09	3.12318e+10	6.59747e+09		1.53772e+10	9.72775e+09	1.95822e+10	1.41481e+10	6.48821e+09		3209566714	2.02219e+10	11105635232	8.35963e+09		1.11303e+10	5.8543e+07	6.50309e+09	2.25279e+10	7.46573e+09
	99.5		4.12886e+09	2.28386e+10	1.19004e+10	9.63887e+09		10434165257	7.48888e+07	7.99719e+09	2.87338e+10	6.87905e+09		1.67273e+10	9.86746e+09	1.43773e+10	1.17366e+10	6.52037e+09		2.97411e+09	1.88749e+10	1.09005e+10	7.90049e+09		1.14621e+10	5.74955e+07	5.89336e+09	1.92952e+10	7.75472e+09
	100.5		3.5852e+09	2.15536e+10	1.14275e+10	8.93455e+09		1.078e+10	6.39622e+07	7.20087e+09	2.57505e+10	7.1713e+09		1.81396e+10	1.00401e+10	1.02425e+10	9.69398e+09	6543734470		2.85922e+09	17537868406	10779553382	7.5449e+09		1.17498e+10	6.05588e+07	5360806271	1.62362e+10	8.0319e+09
	101.5		3209566714	2.02219e+10	11105635232	8.35963e+09		1.11303e+10	5.8543e+07	6.50309e+09	2.25279e+10	7.46573e+09		1.95978e+10	10231001961	7.13771e+09	8.00765e+09	6.55884e+09		2853422712	1.62305e+10	1.07113e+10	7.28227e+09		1.19672e+10	6.82543e+07	4.89465e+09	1.34762e+10	8.29248e+09
	102.5		2.97411e+09	1.88749e+10	1.09005e+10	7.90049e+09		1.14621e+10	5.74955e+07	5.89336e+09	1.92952e+10	7.75472e+09		2.10818e+10	1.04247e+10	4.90715e+09	6.64612e+09	6.5682e+09		2.95273e+09	1.49667e+10	1.0665e+10	7.10358e+09		12089588119	8.20001e+07	4.48453e+09	1.10816e+10	8.53348e+09
	103.5		2.85922e+09	17537868406	10779553382	7.5449e+09		1.17498e+10	6.05588e+07	5360806271	1.62362e+10	8.0319e+09		2.25677e+10	1.06052e+10	3.35726e+09	5.56861e+09	6.57567e+09		3.15975e+09	13755929197	1.06114e+10	7001302531		1.20965e+10	104452039	4.12078e+09	9.07028e+09	8.75381e+09
	104.5		2853422712	1.62305e+10	1.07113e+10	7.28227e+09		1.19672e+10	6.82543e+07	4.89465e+09	1.34762e+10	8.29248e+09		2.40288e+10	1.07571e+10	2.30553e+09	4732170320	6.58578e+09		3.48263e+09	12604138649	1.05237e+10	6.96916e+09		1.19739e+10	1.40145e+08	3.79463e+09	7.4251e+09	8.95421e+09
	105.5		2.95273e+09	1.49667e+10	1.0665e+10	7.10358e+09		12089588119	8.20001e+07	4.48453e+09	1.10816e+10	8.53348e+09		2.54363e+10	1.08667e+10	1.60253e+09	4.09648e+09	6.60303e+09		3933463859	11514595308	1.03788e+10	7.00191e+09		1.17161e+10	1.96559e+08	3.49832e+09	6.10838e+09	9.13705e+09
	106.5		3.15975e+09	13755929197	1.06114e+10	7001302531		1.20965e+10	104452039	4.12078e+09	9.07028e+09	8.75381e+09		2.67601e+10	1.0923e+10	1.13634e+09	3.62659e+09	6.6314e+09		4.52604e+09	1.04889e+10	1.01599e+10	7.09504e+09		1.13266e+10	2.85769e+08	3.22522e+09	5.07339e+09	9306006923
	107.5		3.48263e+09	12604138649	1.05237e+10	6.96916e+09		1.19739e+10	1.40145e+08	3.79463e+09	7.4251e+09	8.95421e+09		2.79706e+10	1.0919e+10	8.27917e+08	3.29411e+09	6.67389e+09		5.27244e+09	9.52784e+09	9856947886	7.24447e+09		1.08175e+10	4.2685e+08	2.96988e+09	4.27258e+09	9.46565e+09
	108.5		3933463859	11514595308	1.03788e+10	7.00191e+09		1.17161e+10	1.96559e+08	3.49832e+09	6.10838e+09	9.13705e+09		2.90401e+10	1.0852e+10	6.23726e+08	3.07747e+09	6732237422		6.17836e+09	8.63151e+09	9.46839e+09	7.44625e+09		10208448270	649076714	2.7281e+09	3.66248e+09	9.62105e+09
	109.5		4.52604e+09	1.04889e+10	1.01599e+10	7.09504e+09		1.13266e+10	2.85769e+08	3.22522e+09	5.07339e+09	9306006923		2.9944e+10	1.0724e+10	4.88485e+08	2.96155e+09	6.80683e+09		7.23753e+09	7.79998e+09	9.00055e+09	7696258405		9.52398e+09	9.95628e+08	2.49691e+09	3206038996	9.77736e+09
	110.5		5.27244e+09	9.52784e+09	9856947886	7.24447e+09		1.08175e+10	4.2685e+08	2.96988e+09	4.27258e+09	9.46565e+09		3.06628e+10	1.05415e+10	3.99404e+08	2.93717e+09	6.8966e+09		8.42597e+09	7.03317e+09	8.46675e+09	7.98991e+09		8791209673	1.52686e+09	2.27456e+09	2.87328e+09	9.93947e+09
	111.5		6.17836e+09	8.63151e+09	9.46839e+09	7.44625e+09		10208448270	649076714	2.7281e+09	3.66248e+09	9.62105e+09		3.11828e+10	1.03145e+10	3.42001e+08	3000459363	6.99916e+09		9.6978e+09	6.33088e+09	7.88538e+09	8.32186e+09		8.03707e+09	2.32117e+09	2.06032e+09	2.64097e+09	1.01116e+10
	112.5		7.23753e+09	7.79998e+09	9.00055e+09	7696258405		9.52398e+09	9.95628e+08	2.49691e+09	3206038996	9.77736e+09		3.14969e+10	1.00558e+10	3.07279e+08	3.15226e+09	7.11087e+09		10984415960	5.69265e+09	7.27746e+09	8.68582e+09		7.28609e+09	3.47053e+09	1.85441e+09	2.49179e+09	1.02971e+10
	113.5		8.42597e+09	7.03317e+09	8.46675e+09	7.98991e+09		8791209673	1.52686e+09	2.27456e+09	2.87328e+09	9.93947e+09		3.16049e+10	9.77962e+09	2.899e+08	3.39748e+09	7.22719e+09		1.21987e+10	5.11761e+09	6.66422e+09	9.07439e+09		6.55889e+09	5.06704e+09	1657682760	2.41339e+09	1.04983e+10
	114.5		9.6978e+09	6.33088e+09	7.88538e+09	8.32186e+09		8.03707e+09	2.32117e+09	2.06032e+09	2.64097e+09	1.01116e+10		3.15132e+10	9500441609	2.87073e+08	3.74426e+09	7.3429e+09		1.32445e+10	4.60439e+09	6.06499e+09	9.47906e+09		5.87133e+09	7.17856e+09	1.47142e+09	2.39734e+09	1.0716e+10
	115.5		10984415960	5.69265e+09	7.27746e+09	8.68582e+09		7.28609e+09	3.47053e+09	1.85441e+09	2.49179e+09	1.02971e+10		3.1234e+10	9.2321e+09	2.97931e+08	4202891239	7.45251e+09		1.40308e+10	4.15105e+09	5.49577e+09	9.8902e+09		5234368315	9.81493e+09	1.29702e+09	2.43828e+09	1.09498e+10
	116.5		1.21987e+10	5.11761e+09	6.66422e+09	9.07439e+09		6.55889e+09	5.06704e+09	1657682760	2.41339e+09	1.04983e+10		3.07843e+10	8.98713e+09	3.23248e+08	4.78409e+09	7.55071e+09		1.44861e+10	3.75509e+09	4.96842e+09	1.02973e+10		4.65439e+09	1.28926e+10	1.13581e+09	2532914650	1.11975e+10
	117.5		1.32445e+10	4.60439e+09	6.06499e+09	9.47906e+09		5.87133e+09	7.17856e+09	1.47142e+09	2.39734e+09	1.0716e+10		3.01845e+10	8776291200	3.65415e+08	5.49668e+09	7.63271e+09		14571096393	3.41354e+09	4.49064e+09	1.06895e+10		4.13391e+09	1.62117e+10	9.88784e+08	2.67917e+09	1.14557e+10
	118.5		1.40308e+10	4.15105e+09	5.49577e+09	9.8902e+09		5234368315	9.81493e+09	1.29702e+09	2.43828e+09	1.09498e+10		2.94569e+10	8.60849e+09	4.28631e+08	6.34454e+09	7.69462e+09		1.42842e+10	3.12315e+09	4.06633e+09	1.10555e+10		3.67244e+09	1.94606e+10	8.56559e+08	2.87513e+09	1.1719e+10
	119.5		1.44861e+10	3.75509e+09	4.96842e+09	1.02973e+10		4.65439e+09	1.28926e+10	1.13581e+09	2532914650	1.11975e+10		2.86243e+10	8.49079e+09	5.19257e+08	7.32313e+09	7.7337e+09		1.36608e+10	2.88051e+09	3.6963e+09	1.13848e+10		3.26728e+09	2.22572e+10	7.39267e+08	3.11794e+09	1.19808e+10
	120.5		14571096393	3.41354e+09	4.49064e+09	1.06895e+10		4.13391e+09	1.62117e+10	9.88784e+08	2.67917e+09	1.14557e+10		2.77089e+10	8.42854e+09	6.46314e+08	8.41606e+09	7.74849e+09		12764900576	2.68228e+09	3.37907e+09	1.16677e+10		2.91434e+09	2.42236e+10	6.36598e+08	3.40262e+09	1.22333e+10
	121.5		1.42842e+10	3.12315e+09	4.06633e+09	1.10555e+10		3.67244e+09	1.94606e+10	8.56559e+08	2.87513e+09	1.1719e+10		2.6731e+10	8.4256e+09	8.22064e+08	9.59262e+09	7738803197		11676940448	2.52533e+09	3.11166e+09	1.18961e+10		2608742146	2.50724e+10	547850425	3.72092e+09	1.24673e+10
	122.5		1.36608e+10	2.88051e+09	3.6963e+09	1.13848e+10		3.26728e+09	2.22572e+10	7.39267e+08	3.11794e+09	1.19808e+10		2.57083e+10	8484450035	1.06254e+09	1.00723e+09	7.70561e+09		1.04812e+10	2.40695e+09	2.89025e+09	1.2064e+10		2.34532e+09	2.46783e+10	4.72035e+08	4.06038e+09	12673444181
	123.5		12764900576	2.68228e+09	3.37907e+09	1.16677e+10		2.91434e+09	2.42236e+10	6.36598e+08	3.40262e+09	1.22333e+10		2.46559e+10	8.60624e+09	1.38787e+09	1.00169e+09	7.6508e+09		9.25493e+09	2.32495e+09	2.71066e+09	1.21676e+10		2.11897e+09	2.31077e+10	4.07971e+08	4.40402e+09	1.28418e+10
	124.5		11676940448	2.52533e+09	3.11166e+09	1.18961e+10		2608742146	2.50724e+10	547850425	3.72092e+09	1.24673e+10		2.35852e+10	8.79076e+09	1.82202e+09	1.11033e+09	7.57689e+09		8.06093e+09	2.27777e+09	2568745965	1.22056e+10		1.92483e+09	2.05984e+10	3.54391e+08	4730678984	12963171678
	125.5		1.04812e+10	2.40695e+09	2.89025e+09	1.2064e+10		2.34532e+09	2.46783e+10	4.72035e+08	4.06038e+09	12673444181		2.25047e+10	9.03622e+09	2.39178e+09	1.06764e+09	7.48673e+09		6.94472e+09	2.26452e+09	2.46062e+09	1.21796e+10		1.75847e+09	1.74977e+10	3.10021e+08	5.01656e+09	1.3029e+10
	126.5		9.25493e+09	2.32495e+09	2.71066e+09	1.21676e+10		2.11897e+09	2.31077e+10	4.07971e+08	4.40402e+09	1.28418e+10		2.14201e+10	9.33898e+09	3.1244e+09	86920499	7.38322e+09		5.93462e+09	2.28509e+09	2.38278e+09	1.20929e+10		1.61594e+09	14181484486	2.73649e+08	5.23761e+09	1.30325e+10
	127.5		8.06093e+09	2.27777e+09	2568745965	1.22056e+10		1.92483e+09	2.05984e+10	3.54391e+08	4730678984	12963171678		2.03343e+10	9.69316e+09	4.04393e+09	1544284	7.26907e+09		5.04414e+09	2.34011e+09	2.3321e+09	1.19513e+10		1.49373e+09	1.09812e+10	2.4417e+08	5.37272e+09	1.29687e+10
	128.5		6.94472e+09	2.26452e+09	2.46062e+09	1.21796e+10		1.75847e+09	1.74977e+10	3.10021e+08	5.01656e+09	1.3029e+10		1.92483e+10	1.00902e+10	5.16616e+09	1537989	7.14663e+09		4.27544e+09	2.431e+09	2.30591e+09	1.17617e+10		1.38884e+09	8.13594e+09	2.20611e+08	5.40681e+09	1.2835e+10
	129.5		5.93462e+09	2.28509e+09	2.38278e+09	1.20929e+10		1.61594e+09	14181484486	2.73649e+08	5.23761e+09	1.30325e+10		1.81619e+10	1.18614e+08	6.49296e+09	1.24999e+08	7.01779e+09		3.62292e+09	2559923189	2.30189e+09	1.15323e+10		1.29869e+09	5.7769e+09	2.02144e+08	5.33346e+09	1.26315e+10
	130.5		5.04414e+09	2.34011e+09	2.3321e+09	1.19513e+10		1.49373e+09	1.09812e+10	2.4417e+08	5.37272e+09	1.29687e+10		1.70738e+10	109654203	8.00701e+09	1.60719e+08	6.88395e+09		3.07635e+09	2.72974e+09	2318047493	1.12715e+10		1.22108e+09	3.93779e+09	1.88088e+08	5.15597e+09	1.23607e+10
	131.5		4.27544e+09	2.431e+09	2.30591e+09	1.17617e+10		1.38884e+09	8.13594e+09	2.20611e+08	5.40681e+09	1.2835e+10		1.59829e+10	1.17517e+08	9.66851e+09	1.00438e+08	6.74604e+09		2.62326e+09	2943902023	2.35265e+09	1.09876e+10		1.15418e+09	2581556445	1.77907e+08	4.88693e+09	1.20278e+10
	132.5		3.62292e+09	2559923189	2.30189e+09	1.15323e+10		1.29869e+09	5.7769e+09	2.02144e+08	5.33346e+09	1.26315e+10		1.48885e+10	1.18724e+08	114151891	1.93663e+08	6.60461e+09		2.25073e+09	3.20627e+09	2.40417e+09	10688879750		1.09645e+09	1.63098e+09	1.71199e+08	4.54617e+09	11639641385
	133.5		3.07635e+09	2.72974e+09	2318047493	1.12715e+10		1.22108e+09	3.93779e+09	1.88088e+08	5.15597e+09	1.23607e+10		1.37911e+10	1.22002e+08	1.31176e+08	1.3207e+08	6.45989e+09		1.94645e+09	3520928971	2.47124e+09	1.03823e+10		1.04663e+09	9.95198e+08	1.67692e+08	4.15763e+09	1.12051e+10
	134.5		2.62326e+09	2943902023	2.35265e+09	1.09876e+10		1.15418e+09	2581556445	1.77907e+08	4.88693e+09	1.20278e+10		1.26929e+10	1.25175e+08	1.4086e+08	124090905	6.31193e+09		1.6993e+09	3.89182e+09	2.55262e+09	1.00742e+10		1.00368e+09	5.87927e+08	1.67233e+08	3.74607e+09	1.07339e+10
	135.5		2.25073e+09	3.20627e+09	2.40417e+09	10688879750		1.09645e+09	1.63098e+09	1.71199e+08	4.54617e+09	11639641385		1.15979e+10	1.42806e+08	1.63189e+08	1.11308e+08	6.16071e+09		1.49964e+09	4.3224e+09	2.64716e+09	9.76957e+09		9.66762e+08	3.37194e+08	1.6979e+08	3.33404e+09	1.02364e+10
	136.5		1.94645e+09	3520928971	2.47124e+09	1.03823e+10		1.04663e+09	9.95198e+08	1.67692e+08	4.15763e+09	1.12051e+10		1.05124e+10	1.59016e+08	152391794	1.12674e+08	6.00624e+09		1.33933e+09	4.81512e+09	2.7538e+09	9.47217e+09		9.35219e+08	188327235	1.75445e+08	2.93993e+09	9.72284e+09
	137.5		1.6993e+09	3.89182e+09	2.55262e+09	1.00742e+10		1.00368e+09	5.87927e+08	1.67233e+08	3.74607e+09	1.07339e+10		9.4444e+09	1.54257e+08	1.74244e+08	1.04269e+08	5.84862e+09		1.21167e+09	5.3709e+09	2.87158e+09	9.18467e+09		9.08527e+08	1.02785e+08	1.84397e+08	2.57699e+09	9.20305e+09
	138.5		1.49964e+09	4.3224e+09	2.64716e+09	9.76957e+09		9.66762e+08	3.37194e+08	1.6979e+08	3.33404e+09	1.02364e+10		8403613105	1.20767e+08	1.90545e+08	9.9901e+09	5.68815e+09		1.11124e+09	5.98861e+09	2.99959e+09	8.90855e+09		8.86292e+08	5.50322e+07	1.96972e+08	2.25333e+09	8.68596e+09
	139.5		1.33933e+09	4.81512e+09	2.7538e+09	9.47217e+09		9.35219e+08	188327235	1.75445e+08	2.93993e+09	9.72284e+09		7.4008e+09	1.24569e+08	1.92877e+08	9.46345e+09	5525292705		1.03373e+09	6.66453e+09	3.13705e+09	8.64429e+09		8.68225e+08	2.90306e+07	2.13624e+08	1.97265e+09	8179353366
	140.5		1.21167e+09	5.3709e+09	2.87158e+09	9.18467e+09		9.08527e+08	1.02785e+08	1.84397e+08	2.57699e+09	9.20305e+09		6446976177	1.20156e+08	2.12042e+08	9.01842e+09	5.36072e+09		9.75747e+08	7.392e+09	3.28323e+09	8.39144e+09		854127842	1.5161e+07	2.34951e+08	1.73525e+09	7.68975e+09
	141.5		1.11124e+09	5.98861e+09	2.99959e+09	8.90855e+09		8.86292e+08	5.50322e+07	1.96972e+08	2.25333e+09	8.68596e+09		5.55261e+09	1.15899e+08	1.5527e+08	8.65534e+09	5.19526e+09		9.34743e+08	8.16113e+09	3.43752e+09	8.1488e+09		843875654	7.87957e+06	261702383	1.53922e+09	7.22232e+09
	142.5		1.03373e+09	6.66453e+09	3.13705e+09	8.64429e+09		8.68225e+08	2.90306e+07	2.13624e+08	1.97265e+09	8179353366		4.72681e+09	1.00789e+08	177080231	8371962604	5.02989e+09		9.08813e+08	8.9589e+09	3599320333	7.91453e+09		8.37409e+08	4.09866e+06	294795747	1.38136e+09	6.78097e+09
	143.5		9.75747e+08	7.392e+09	3.28323e+09	8.39144e+09		854127842	1.5161e+07	2.34951e+08	1.73525e+09	7.68975e+09		3.97657e+09	1.03367e+08	1.36246e+08	8.16433e+09	4.86562e+09		8.96624e+08	9.76947e+09	3768108244	7.68634e+09		8.34719e+08	2.14668e+06	3.35322e+08	1.25805e+09	6.36837e+09
	144.5		9.34743e+08	8.16113e+09	3.43752e+09	8.1488e+09		843875654	7.87957e+06	261702383	1.53922e+09	7.22232e+09		3.30633e+09	9.6371e+09	189667911	8.02736e+09	4.7035e+09		8.97316e+08	1.05748e+10	3.94332e+09	7.46161e+09		835842514	1.13929e+06	3.84553e+08	1.1658e+09	5.98615e+09
	145.5		9.08813e+08	8.9589e+09	3599320333	7.91453e+09		8.37409e+08	4.09866e+06	294795747	1.38136e+09	6.78097e+09		2.7177e+09	8.91737e+09	1.88056e+08	7.95516e+09	4.5445e+09		9.10434e+08	1.13554e+10	4.12432e+09	7237555109		8.40848e+08	616745	4.43937e+08	1101600170	5.63507e+09
	146.5		8.96624e+08	9.76947e+09	3768108244	7.68634e+09		8.34719e+08	2.14668e+06	3.35322e+08	1.25805e+09	6.36837e+09		2.2095e+09	8.1989e+09	143480143	7.94116e+09	4.3895e+09		9.3586e+08	1.20918e+10	4.31034e+09	7.01136e+09		8.4983e+08	342836	5.15086e+08	1.06322e+09	5.31514e+09
	147.5		8.97316e+08	1.05748e+10	3.94332e+09	7.46161e+09		835842514	1.13929e+06	3.84553e+08	1.1658e+09	5.98615e+09		1.77807e+09	7.50056e+09	1.38531e+08	7.97803e+09	4.23923e+09		9.73753e+08	1.27653e+10	4.50037e+09	6.78038e+09		8.62901e+08	197012	5.99745e+08	1.04929e+09	5.02581e+09
	148.5		9.10434e+08	1.13554e+10	4.12432e+09	7237555109		8.40848e+08	616745	4.43937e+08	1101600170	5.63507e+09		1.41774e+09	6.83744e+09	1.36659e+08	8.0576e+09	4.09425e+09
	149.5		9.3586e+08	1.20918e+10	4.31034e+09	7.01136e+09		8.4983e+08	342836	5.15086e+08	1.06322e+09	5.31514e+09		1121450678	6.22065e+09	1.23333e+08	8.17067e+09	3.95493e+09
	150.5		9.73753e+08	1.27653e+10	4.50037e+09	6.78038e+09		8.62901e+08	197012	5.99745e+08	1.04929e+09	5.02581e+09		8.81338e+08	5.65753e+09	1.16989e+08	8.3069e+09	3.82146e+09		9.029e+09	9.75396e+09	9.81259e+09	1.4944e+10		6.77677e+09	5.17856e+09	7.92838e+09	1.23025e+10	1.07395e+10
																									8.58513e+09
	AVG		9.029e+09	9.75396e+09	9.81259e+09	1.01731e+10		6.77677e+09	5.17856e+09	7.73794e+09	1.23025e+10	6.39769e+09		1.69857e+10	1.09578e+10	9.77991e+09	9.98951e+09	9.59786e+09				1.08849e+10
	NET AVG			9.69217e+09						7.67868e+09						1.14622e+10
							Ox LDL+PNK-1	Ox LDL+PNK-2	Ox LDL+PNK-3	Ox LDL+PNK-4	Ox LDL+PNK-5
							9.69217e+09	7.67868e+09	1.14622e+10	1.08849e+10	8.58513e+09
