# Supplementary material for: Contribution of adipocyte Na/K-ATPase α1/CD36 signaling induced exosome secretion in response to oxidized LDL
Source: Front Cardiovasc Med. 2023 Apr 27;10:1046495. doi: 10.3389/fcvm.2023.1046495 (PMC10174328; doi:10.3389/fcvm.2023.1046495)
Supplement: Supplementary file 3 [file Datasheet3.zip]

Archive with 36 entries (32 files):
- 20220824 adipocyte coIP Cd36-NKA.jpg
- __MACOSX/._20220824 adipocyte coIP Cd36-NKA.jpg
- Figure 3D IL6/
- __MACOSX/._Figure 3D IL6
- Figure 3D IL6/IL-6 for grant (cd36).xlsx
- __MACOSX/Figure 3D IL6/._IL-6 for grant (cd36).xlsx
- Figure 3D IL6/Il6 elisa cd36 sirna.pptx
- __MACOSX/Figure 3D IL6/._Il6 elisa cd36 sirna.pptx
- Figure 3D IL6/Il6 elisa cd36 sirna.pzfx
- __MACOSX/Figure 3D IL6/._Il6 elisa cd36 sirna.pzfx
- Figure 3E/
- __MACOSX/._Figure 3E
- Figure 3E/NTA-Exosome-3T3L1-CD 36 SiRNA Treatment/
- __MACOSX/Figure 3E/._NTA-Exosome-3T3L1-CD 36 SiRNA Treatment
- Figure 3E/NTA-Exosome-3T3L1-CD 36 SiRNA Treatment/NTA-Exosome-3T3L1-CD 36SiRNA Treatment.pzfx
- __MACOSX/Figure 3E/NTA-Exosome-3T3L1-CD 36 SiRNA Treatment/._NTA-Exosome-3T3L1-CD 36SiRNA Treatment.pzfx
- Figure 3E/NTA-Exosome-3T3L1-CD 36 SiRNA Treatment/NTA-Exosome 3T3L1-CD 36 SiRNA Treatment.xlsx
- __MACOSX/Figure 3E/NTA-Exosome-3T3L1-CD 36 SiRNA Treatment/._NTA-Exosome 3T3L1-CD 36 SiRNA Treatment.xlsx
- Figure 3E/NTA-Exosome-3T3L1-CD 36 SiRNA Treatment/NTA-Exosome 3T3L1-CD 36 SiRNA Treatment.pptx
- __MACOSX/Figure 3E/NTA-Exosome-3T3L1-CD 36 SiRNA Treatment/._NTA-Exosome 3T3L1-CD 36 SiRNA Treatment.pptx
- WB CD36/
- __MACOSX/._WB CD36
- WB CD36/GAPDH Gel-1.tif
- __MACOSX/WB CD36/._GAPDH Gel-1.tif
- WB CD36/Quantification of CD36.pzfx
- __MACOSX/WB CD36/._Quantification of CD36.pzfx
- WB CD36/GAPDH Gel-2.tif
- __MACOSX/WB CD36/._GAPDH Gel-2.tif
- WB CD36/CD36 Blot 1.pptx
- __MACOSX/WB CD36/._CD36 Blot 1.pptx
- WB CD36/CD36 Gel-1.tif
- __MACOSX/WB CD36/._CD36 Gel-1.tif
- WB CD36/CD36 Gel-2.tif
- __MACOSX/WB CD36/._CD36 Gel-2.tif
- WB CD36/Quantification of CD36.xlsx
- __MACOSX/WB CD36/._Quantification of CD36.xlsx
