# Supplementary material for: Contribution of adipocyte Na/K-ATPase α1/CD36 signaling induced exosome secretion in response to oxidized LDL
Source: Front Cardiovasc Med. 2023 Apr 27;10:1046495. doi: 10.3389/fcvm.2023.1046495 (PMC10174328; doi:10.3389/fcvm.2023.1046495)
Supplement: Supplementary file 3 [file Datasheet3.zip › Figure 3D IL6/IL-6 for grant (cd36).xlsx]

## Sheet: Plate 1 - Sheet1 (2)
Software Version	2.06.10
Experiment File Path:
Protocol File Path:
Plate Number	Plate 1
Date	2020-01-04
Time	13:49:43
Reader Type:	ELx800
Reader Serial Number:	Unknown
Reading Type	Reader
Procedure Details
Plate Type	96 WELL PLATE
Read	Absorbance Endpoint
	Full Plate
	Wavelengths: 450
	Read Speed: Normal
Results
		1	2	3	4	5	6	7	8	9	10	11	12
	A	1.311	1.301	0.122	0.127	0.168	0.152	0	0	0	0	0	0	450
	B	0.84	0.821	0.129	0.124	0.162	0.178	0	0	0	0	0	0	450
	C	0.426	0.433	0.121	0.126	0	0	0	0	0	0	0	0	450
	D	0.221	0.206	0.135	0.129	0	0	0	0	0	0	0	0	450
	E	0.15	0.147	0.124	0.115	0	0	0	0	0	0	0	0	450
	F	0.123	0.119	0.128	0.121	0	0	0	0	0	0	0	0	450
	G	0.117	0.12	0.143	0.149	0	0	0	0	0	0	0	0	450
	H	0.114	0.119	0.151	0.139	0	0	0	0	0	0	0	0	450
				Standard	Absorbance (nm)	Absorbance (nm)	Average	IL-6 conc
				0	0.114	0.119	0.1165	0
				1	1.311	1.301	1.306	600
				2	0.84	0.821	0.8305	200
				3	0.426	0.433	0.4295	66.7
				4	0.221	0.206	0.2135	22.2
				5	0.15	0.147	0.1485	7.4
				6	0.123	0.119	0.121	2.5
				7	0.117	0.12	0.1185	0.82
				Sample	Absorbance (nm)	Dilution Corrected	IL6 Conc. (pg/mL)	Average
				CTR 1	0.1245	0.249	33.1	33.6833
				CTR 2	0.1265	0.253	35.1
				CTR 3	0.1235	0.247	32.1
				CTR 4	0.132	0.264	40.6
				CTR 5	0.1195	0.239	28.1
				CTR 6	0.1245	0.249	33.1
				OxLDL 1	0.146	0.292	54.6	63.85
				OxLDL 2	0.145	0.29	53.6
				OxLDL 3	0.16	0.32	68.6
				OxLDL 4	0.17	0.34	78.6

## Sheet: Plate 1 - Sheet1
Software Version	2.06.10
Experiment File Path:
Protocol File Path:
Plate Number	Plate 1
Date	2020-01-03
Time	12:58:57
Reader Type:	ELx800
Reader Serial Number:	Unknown
Reading Type	Reader
Procedure Details
Plate Type	96 WELL PLATE
Read	Absorbance Endpoint
	Full Plate
	Wavelengths: 450
	Read Speed: Normal
Results
		1	2	3	4	5	6	7	8	9	10	11	12
	A	1.411	1.402	0.12	0.117	0.115	0.113	0.123	0.137	0	0	0	0	450
	B	0.82	0.842	0.119	0.122	0.126	0.116	0.115	0.119	0	0	0	0	450
	C	0.455	0.453	0.122	0.12	0.138	0.122	0.116	0.113	0	0	0	0	450
	D	0.255	0.248	0.121	0.115	0.132	0.173	0.119	0.102	0	0	0	0	450
	E	0.17	0.155	0.114	0.117	0.129	0.125	0	0	0	0	0	0	450
	F	0.136	0.129	0.118	0.131	0.136	0.129	0	0	0	0	0	0	450
	G	0.127	0.128	0.113	0.12	0.133	0.132	0	0	0	0	0	0	450
	H	0.124	0.118	0.121	0.119	0.134	0.135	0	0	0	0	0	0	450
				Standard	Absorbance (nm)	Absorbance (nm)	Average	IL-6 conc
				0	0.124	0.118	0.121	0
				1	1.411	1.402	1.4065	600
				2	0.82	0.842	0.831	200
				3	0.455	0.453	0.454	66.7
				4	0.255	0.248	0.2515	22.2
				5	0.17	0.155	0.1625	7.4
				6	0.136	0.129	0.1325	2.5
				7	0.127	0.128	0.1275	0.82
				Sample	Absorbance (nm)	Dilution Corrected	IL6 Conc. (pg/mL)	Average
				CTR 1	0.1185	0.237	19.9091	20.9697
				CTR 2	0.1205	0.241	21.7273
				CTR 3	0.121	0.242	22.1818
				CTR 4	0.118	0.236	19.4545
				CTR 5	0.1155	0.231	17.1818
				CTR 6	0.1245	0.249	25.3636
				CD36 siRNA 1	0.1165	0.233	18.0909	19.3409
				CD36 siRNA 2	0.12	0.24	21.2727
				CD36 siRNA 3	0.114	0.228	15.8182
				CD36 siRNA 4	0.121	0.242	22.1818
				OxLDL 1	0.13	0.26	30.3636	34.7576
				OxLDL 2	0.1525	0.305	50.8182
				OxLDL 3	0.127	0.254	27.6364
				OxLDL 4	0.1325	0.265	32.6364
				OxLDL 5	0.1325	0.265	32.6364
				OxLDL 6	0.1345	0.269	34.4545
				OxLDL CD36 siRNA 1	0.13	0.26	30.3636	19.4545
				OxLDL CD36 siRNA 2	0.117	0.234	18.5455
				OxLDL CD36 siRNA 3	0.1145	0.229	16.2727
				OxLDL CD36 siRNA 4	0.1105	0.221	12.6364

## Sheet: Combined Data
		Sample	Absorbance (nm)	Dilution Corrected	IL6 Conc. (pg/mL)	Average
		CTR 1	0.1185	0.237	19.9091	27.3265
		CTR 2	0.1205	0.241	21.7273
		CTR 3	0.121	0.242	22.1818
		CTR 4	0.118	0.236	19.4545
		CTR 5	0.1155	0.231	17.1818
		CTR 6	0.1245	0.249	25.3636
		CTR 7	0.1245	0.249	33.1
		CTR 8	0.1265	0.253	35.1
		CTR 9	0.1235	0.247	32.1
		CTR 10	0.132	0.264	40.6
		CTR 11	0.1195	0.239	28.1
		CTR 12	0.1245	0.249	33.1
		CD36 siRNA 1	0.1165	0.233	18.0909	19.3409
		CD36 siRNA 2	0.12	0.24	21.2727
		CD36 siRNA 3	0.114	0.228	15.8182
		CD36 siRNA 4	0.121	0.242	22.1818
		OxLDL 1	0.13	0.26	30.3636	46.3945
		OxLDL 2	0.1525	0.305	50.8182
		OxLDL 3	0.127	0.254	27.6364
		OxLDL 4	0.1325	0.265	32.6364
		OxLDL 5	0.1325	0.265	32.6364
		OxLDL 6	0.1345	0.269	34.4545
		OxLDL 7	0.146	0.292	54.6
		OxLDL 8	0.145	0.29	53.6
		OxLDL 9	0.16	0.32	68.6
		OxLDL 10	0.17	0.34	78.6
		OxLDL CD36 siRNA 1	0.13	0.26	30.3636	19.4545
		OxLDL CD36 siRNA 2	0.117	0.234	18.5455
		OxLDL CD36 siRNA 3	0.1145	0.229	16.2727
		OxLDL CD36 siRNA 4	0.1105	0.221	12.6364
