# Supplementary material for: Contribution of adipocyte Na/K-ATPase α1/CD36 signaling induced exosome secretion in response to oxidized LDL
Source: Front Cardiovasc Med. 2023 Apr 27;10:1046495. doi: 10.3389/fcvm.2023.1046495 (PMC10174328; doi:10.3389/fcvm.2023.1046495)
Supplement: Supplementary file 3 [file Datasheet3.zip › Figure 3E/NTA-Exosome-3T3L1-CD 36 SiRNA Treatment/NTA-Exosome 3T3L1-CD 36 SiRNA Treatment.xlsx]

## Sheet: CD 36siRNA study
					CTRL-1				CTRL-2				CTRL-3				CTRL-4						CD 36 SiRNA-1				CD 36 SiRNA-2				CD 36 SiRNA-3				CD 36 SiRNA-4						OxLDL-1				OxLDL-2				OxLDL-3
	Size (nM)			Concentration (particles / ml)	Concentration (particles / ml)	Concentration (particles / ml)		Concentration (particles / ml)	Concentration (particles / ml)	Concentration (particles / ml)		Concentration (particles / ml)	Concentration (particles / ml)	Concentration (particles / ml)		Concentration (particles / ml)	Concentration (particles / ml)	Concentration (particles / ml)				Concentration (particles / ml)	Concentration (particles / ml)	Concentration (particles / ml)		Concentration (particles / ml)	Concentration (particles / ml)	Concentration (particles / ml)		Concentration (particles / ml)	Concentration (particles / ml)	Concentration (particles / ml)		Concentration (particles / ml)	Concentration (particles / ml)	Concentration (particles / ml)				Concentration (particles / ml)	Concentration (particles / ml)	Concentration (particles / ml)		Concentration (particles / ml)	Concentration (particles / ml)	Concentration (particles / ml)		Concentration (particles / ml)	Concentration (particles / ml)
	50.5			69614256	581720	6143342		2584774	0	60		3780204706	13314224	884048		2204220416	614803844	65207308				65050	0	0		0	70	0		360	459288	6		0	2	0				0	8817800	26750		14150	0	1866223900		0	0
	51.5			112256142	1094778	8662682		3373286	0	278		4211564268	21254194	2566310		2080014072	755915426	119162090				138356	0	0		6	156	0		746	708356	12		0	4	0				0	13426400	58600		25500	0	2713268050		0	0
	52.5			167946220	1956030	11967938		4330002	0	1068		4605910284	32663394	6687698		1973196208	908133064	200693158				282410	0	0		30	344	0		1496	1073220	28		2	10	0				0	20140900	124850		44750	0	3798131350		0	0
	53.5			234284734	3326116	16212894		5474434	6	3520		4954223400	48437462	15751506		1885788872	1067668452	313765406				553752	0	0		122	762	0		2908	1597760	60		4	20	0				0	29837750	259700		76600	0	5126992150		0	0
	54.5			306242876	5395880	21553416		6826360	22	10044		5250306064	69468924	33756910		1818240862	1230237024	458507840				1044286	0	0		468	1678	0		5488	2337934	128		8	40	0				0	43746850	528000		128100	0	6684056950		0	0
	55.5			376932894	8370974	28139272		8406112	84	25218		5490664380	96570508	66267524		1770013846	1391385536	630403436				1896638	0	2		1660	3690	0		10068	3363310	262		14	80	0				0	63595000	1051150		209500	0	8429136600		0	0
	56.5			439017474	12447544	36104848		10235130	286	56494		5674213286	130397184	119956986		1739962044	1546824482	820641040				3322568	0	6		5462	8114	0		17994	4758138	522		26	158	0				0	91807750	2051700		335500	0	10298909400		0	0
	57.5			486294956	17781576	45559390		12336798	888	114458		5801884700	171377978	201562138		1726547310	1692726930	1017550278				5623452	0	14		16632	17822	0		31362	6621794	1010		46	302	0				0	131790900	3929450		526700	0	12212097000		0	0
	58.5			514936278	24456938	56577530		14737624	2522	212394		5876203858	219667334	316442484		1727935686	1825963652	1208656928				9211374	0	32		46944	39100	0		53392	9068370	1902		80	568	0				0	188320850	7387600		812000	0	14077884600		0	0
	59.5			524020668	32458468	69190874		17468772	6588	365296		5900880452	275122490	467178366		1742018422	1944256348	1382739906				14628860	0	74		123012	85556	0		88892	12225352	3500		138	1058	0				0	268082050	13634600		1231000	0	15806151600		0	0
	60.5			515311422	41656280	83381444		20567996	15928	588704		5880443072	337309024	652691866		1766395804	2046243352	1531369982				22565030	0	166		299946	186308	0		144932	16231358	6300		234	1946	0				0	380397150	24695150		1837900	0	17317666150		0	0
	61.5			492477342	51805552	99077650		24082000	35854	897912		5819930518	405532414	868199240		1798357902	2131463580	1649667178				33865828	0	356		682460	402598	0		231692	21233120	11104		394	3532	0				0	538208550	43868000		2706750	0	18552458900		0	0
	62.5			460093512	62562978	116153196		28069272	75562	1307880		5724642638	478889890	1105994320		1834891800	2200272892	1736289656				49535912	4	742		1453650	860234	0		363614	27382016	19202		660	6330	0				0	759374500	76364000		3938650	0	19475081000		50	0
	63.5			422731038	73517618	134429230		32603422	149892	1833944		5599946484	556334864	1356779770		1872738282	2253711944	1792857708				70729806	18	1506		2909072	1810068	0		560860	34830580	32616		1092	11216	0				0	1068348500	130138500		5672300	0	20076199850		200	0
	64.5			384325070	84231036	153679642		37777076	281352	2493142		5451129980	636745602	1611130730		1908510896	2293345990	1823087640				98729866	64	2966		5490800	3734264	0		851196	43729576	54482		1792	19642	0				0	1498302500	216889150		8098850	0	20370764350		650	0
	65.5			347870984	94280054	173639234		43706358	502204	3305918		5283294136	718990676	1860717610		1938876268	2321095744	1831883042				134908626	210	5688		9814000	7519736	0		1272376	54226180	89574		2914	34004	0				0	2093731600	353120800		11483900	0	20393573800		1800	0
	66.5			315396506	103295488	194014242		50536024	856534	4297938		5101275186	801985394	2099070046		1960778524	2339074984	1824551736				180673380	632	10628		16678368	14716168	0		1875094	66463816	145060		4704	58206	0				250	2913530550	561088850		16199100	0	20193397900		4900	0
	67.5			288111934	110991654	214494504		58445192	1402198	5501868		4909589474	884735574	2321841302		1971676374	2349446218	1806228904				237391588	1776	19380		27058964	27875450	0		2726628	80584040	231538		7534	98510	2				1400	4034450800	869341450		22768100	0	19826805050		13200	0
	68.5			266642082	117183608	234766502		67653674	2212736	6959010		4712395476	966367122	2526663794		1969753256	2354301226	1781517272				306297028	4682	34520		42074618	50924602	0		3915206	96730668	364420		11972	164846	6				6600	5554726100	1312524200		31933250	0	19352638150		34950	0
	69.5			251270192	121791614	254526442		78428676	3379432	8720794		4513469124	1046141710	2712747028		1954062620	2355569208	1754312922				388378932	11602	60128		62935952	89456560	0		5555126	115056122	565772		18874	272732	14				28400	7597491750	1930134300		44751950	0	18827735400		91050	0
	70.5			242156560	124834326	273492620		91091572	5013834	10850112		4316190064	1123460072	2880369378		1924581926	2354952106	1727767774				484259308	27148	102520		90877520	150754404	0		7792548	135729692	866654		29522	446082	32				112300	10313426050	2764042000		62733900	0	18304146550		233500	0
	71.5			239521006	126413644	291416408		106024102	7251100	13422504		4123537522	1197855340	3030380566		1882167626	2353884470	1704339228				594067210	60214	171264		127079204	243339610	0		10811796	158947190	1310028		45808	721196	70				408300	13881832800	3854839650		88036400	0	17827807250		588900	0
	72.5			243794918	126694688	308091370		123673056	10254564	16527170		3938095216	1268979054	3163786838		1828423150	2353514098	1685885884				717322254	127078	280570		172581286	375906334	0		14841756	184941316	1954246		70494	1152340	144				1367500	18509205900	5237387950		123736950	0	17438449350		1457750	0
	73.5			255756224	125884268	323360136		144552056	14221870	20267804		3762064960	1336582564	3281451494		1765507364	2354699344	1673779600				852842344	256100	451106		228196404	555694806	0		20161814	213991838	2877104		107574	1819312	290				4228250	24424222050	6936210300		174207600	0	17170438450		3532800	100
	74.5			276661288	124210532	337118920		169238538	19393002	24763314		3597288586	1400496186	3383915732		1695918048	2358019282	1669014890				998691630	494526	712372		294421284	786621348	0		27106422	246434666	4180276		162736	2837480	570				12095900	31868171050	8961548850		245616500	100	17054218900		8355200	300
	75.5			308383218	121905712	349319638		198363580	26060410	30148488		3445277500	1460608172	3471328490		1622283280	2363793552	1672305004				1152183244	917904	1105670		371352210	1067701730	0		36067204	282668756	5994004		243996	4370620	1086				32086350	41080119050	11306858600		346579300	250	17118081600		19215450	900
	76.5			353556252	119192886	359969802		232591958	34581442	36574872		3307248824	1516845066	3543466082		1547185400	2372109516	1684159926				1309947062	1642610	1687760		458610596	1392339892	0		47491190	323159700	8481650		362486	6646800	2022				79103450	52276653450	13948273150		488970700	600	17390021050		42815400	2500
	77.5			415709330	116277046	369130404		272589730	45393044	44212198		3184166582	1569154632	3599819290		1473031106	2382855008	1704945114				1468065718	2841896	2535212		555288198	1748838458	0		61873686	368438752	11843766		533454	9977130	3674				181677300	65626878000	16846189900		688880200	1400	17899487950		92092200	6600
	78.5			499346570	113340116	376912152		318977396	59028644	53250860		3076786102	1617492198	3639724858		1401970806	2395755520	1734921692				1622273170	4765726	3749434		659923766	2122087906	8		79744446	419095906	16321242		777498	14776674	6526				389701450	81224344750	19948702950		967654200	3200	18678864250		190562350	16550
	79.5			609897702	110539312	383470396		372267910	76136750	63906094		2985699528	1661810878	3662518638		1335862620	2410414782	1774269658				1768200890	7764372	5462276		770523388	2495985446	48		101646078	475765510	22197096		1122020	21586038	11348				782815500	99058676950	23196278500		1352900150	7050	19764476150		378205150	39750
	80.5			753423008	108008080	388999158		432791266	97500490	76424524		2911380186	1702055922	3667688642		1276272170	2426357696	1823095850				1901648722	12315310	7841990		884633812	2855909544	242		128104514	539102892	29796642		1602950	31091086	19340				1476850000	118990545950	26526901300		1879255100	14950	21196920350		718125750	91800
	81.5			935930606	105858826	393724658		500610420	124056658	91093798		2854223496	1738163202	3655008616		1224498102	2443074270	1881428300				2018852632	19052232	11099256		999471658	3190619064	1112		159592384	609750568	39485854		2266666	44137120	32348				2624862350	140734169400	29880938350		2588642050	31000	23020429500		1302048600	204300
	82.5			1162179452	104186796	397898728		575437046	156912128	108255898		2814582108	1770061630	3624636344		1181613778	2460062758	1949198468				2116720858	28793874	15492818		1112102202	3493204700	4702		196487596	688293120	51668108		3172114	61732722	53164				4409669100	163851371700	33205136450		3529694550	62900	25280959400		2251500400	438900
	83.5			1433937978	103074562	401792426		656558920	197354478	128324602		2792792878	1797679102	3577166286		1148516916	2476869962	2026212860				2193013770	42569002	21334132		1219651310	3761052778	18384		239030844	775200622	66779600		4393058	85037638	85978				7026862200	187760358650	36455421200		4756046400	125300	28022697600		3711153000	912150
	84.5			1747874434	102596760	405690176		742793024	246852592	151807262		2789193186	1820951384	3513632578		1125980142	2493126380	2112115704				2246450330	61632002	28990374		1319525654	3995045902	66622		287287010	870761944	85284106		6020342	115329020	137000				10660644400	211760709500	39598419050		6323301400	245700	31282812400		5832093250	1836800
	85.5			2093550398	102824822	409884634		832478222	307041862	179330838		2804123952	1839833212	3435465088		1114695908	2508574092	2206344938				2276734032	87461576	38885016		1409612224	4198348032	224286		341116114	975011148	107667676		8164100	153941224	215374				15458077850	235073867150	42611832050		8284718450	475400	35084537600		8746022600	3590150
	86.5			2452270934	103831590	414672440		923518262	379687708	211671682		2837916488	1854310664	3344407170		1115309066	2523085610	2308084528				2284501524	121733246	51495206		1488429848	4375109758	702418		400159256	1087652446	134433912		10955752	202176710	334452				21508896950	256895964450	45483922800		10685954750	909750	39429137050		12535631050	6820950
	87.5			2797631280	105695764	420350876		1013479524	466620794	249787954		2890860172	1864413810	3242407886		1128429562	2536672720	2416217204				2271206158	166255428	67345242		1555212960	4529337732	2048050		463843740	1207991540	166100134		14549670	261189402	513612				28836955550	276457615050	48212413550		13559522700	1725200	44287862700		17209612500	12613800
	88.5			3098311028	108506212	427215422		1099739196	569637964	294852624		2963148070	1870228556	3131503342		1154616552	2549485112	2529282908				2238954924	222859576	86995592		1609919524	4664061152	5561622		531409464	1334883066	203194304		19124364	331846866	780830				37406008950	293083801900	50803092150		16919844100	3246150	49595562800		22690963000	22731600
	89.5			3322966686	112366210	435558012		1179670250	690365074	348283562		3054798220	1871906660	3013701278		1194324488	2561799586	2645449322				2190320040	293238418	111027224		1653167728	4780838664	14068418		601955720	1466704748	246252028		24883056	414583278	1176234				47138314300	306246567900	53268359050		20759828550	6066450	55247889000		28823657750	39963100
	90.5			3446182174	117397642	445665790		1250841718	830081912	411764976		3165549648	1869672962	2890880626		1247802272	2574001314	2762501560				2128145982	378733236	140021370		1686116814	4879593784	33152786		674504648	1601368084	295812350		32053566	509260216	1757012				57941188350	315604020100	55625880750		25049714450	11264950	61103840800		35396889050	68602500
	91.5			3453785122	123745290	457820032		1311208590	989515530	487251332		3294734744	1863829122	2764714288		1314939952	2586559228	2877858208				2055369580	480081744	174535336		1710313980	4958740080	72800170		748074968	1736372692	352410556		40887352	615055706	2604094				69735292050	321021081500	57897443250		29738516800	20785250	66994548350		42180438750	115088150
	92.5			3345831854	131581214	472294894		1359266288	1168616110	576940914		3441133442	1854753420	2636619304		1395065430	2599997812	2988619808				1974866026	597151628	215075432		1727530682	5015544800	149044226		821758168	1868906674	416565922		51657714	730402118	3831010				82479098550	322570114600	60108038150		34757925750	38089850	72737823700		48961865600	188819950
	93.5			3136302736	141109280	489355624		1394150188	1366338096	683201600		3602819918	1842896528	2507735128		1486707618	2614867540	3091653662				1889328268	728698362	262068676		1739608694	5046669186	284762368		894788984	1995989104	488762312		64657076	852990110	5595446				96186000150	320512457700	62285172300		40028030550	69264200	78156472550		55576883500	303159900
	94.5			2849710048	152569816	509255914		1415669852	1580457124	808427484		3777018722	1828773476	2378927798		1587362106	2631715854	3183715284				1801182328	872196226	315835200		1748330530	5048810170	508475884		966603150	2114644068	569419932		80193366	979848400	8113812				110932794400	315264502400	64458361400		45463935450	124826700	83097183950		61927686550	476598450
	95.5			2515842222	166244320	532234154		1424278130	1807457886	954803370		3959993604	1812952420	2250815858		1693317562	2651060182	3261602136				1712536956	1023793400	376563626		1755322074	5019354086	850272812		1036877494	2222089830	658857384		98585488	1107498862	11678970				126860044550	307353719500	66658755500		50982250400	222598650	87446461150		67988196050	734035550
	96.5			2164299214	182460090	558508458		1420984964	2042527428	1123958006		4146997046	1796041018	2123812844		1799617526	2673363934	3322330220				1625163276	1178432138	444291678		1761989362	4956945732	1334983188		1105550102	2315923010	757244470		120157930	1232175086	16680730				144165671300	297370762700	68918838600		56506584050	392070900	91140700800		73798578400	1108086550
	97.5			1820219592	201594546	588270564		1407232426	2279680660	1316499854		4332309778	1778671438	1998180680		1900232128	2699015950	3363319264				1540498488	1330151780	518894036		1769486982	4861884040	1974196264		1172820976	2394277190	864547884		145234546	1350082118	23628026				163093163000	285923432600	71272148150		61971460450	680723400	94168949050		79453057900	1640281250
	98.5			1501913246	224078924	621678868		1384750522	2512029614	1531454630		4509395148	1761485028	1874088328		1988486472	2728313530	3382568786				1459667274	1472558670	600079064		1778713184	4736282378	2759819026		1239135742	2455938288	980474036		174131568	1457668078	33170532				183915280100	273597087400	73752964850		67324436250	1162621850	96568558050		85085086500	2381985000
	99.5			1220380736	250400894	658851086		1355412512	2732187056	1765662808		4671181682	1745117642	1751670248		2057734208	2761448868	3378806120				1383514790	1599409970	687395242		1790325878	4583973750	3661819934		1305156366	2500404894	1104415256		207149942	1551876022	46116218				206913447550	260924404650	76395929400		72526518100	1949219750	98415387900		90852909700	3394845550
	100.5			980209330	281105486	699857296		1321104854	2932771634	2013243690		4810468656	1730186448	1631079664		2102187126	2798498664	3351589062				1312646092	1705227918	780247450		1804773936	4410189004	4631396602		1371723270	2527889480	1235407458		244567072	1630347492	63439896				232352489650	248365614650	79235550200		77551206400	3201535550	99810963450		96927170550	4750565450
	101.5			781174940	316793610	744714204		1283621782	3106960982	2265278336		4920426452	1717278808	1512532080		2117741078	2839416596	3301350188				1247467782	1785847010	877922232		1822338970	4221076326	5608728116		1439812936	2539264194	1372108214		286628126	1691556718	86276726				260450200750	236298778900	82305569300		82382610750	5141730700	100869036650		103480919950	6529824350
	102.5			619972828	358117222	793381560		1244589134	3249026142	2509886728		4995140134	1706943578	1396335356		2102607606	2884028530	3229376646				1188228882	1838804576	979620462		1843183602	4023152570	6532821566		1510494114	2535961696	1512803824		333537054	1734865088	115894306				291341602650	225018574500	85638161500		87013094500	8060750600	101703485450		110681493050	8820235700
	103.5			491710470	405770096	845761610		1205417384	3354778960	2732851046		5030127572	1699684896	1282903700		2057591016	2932030388	3137727066				1135058936	1863514422	1084495116		1867402802	3822776824	7350516266		1584884554	2519845808	1655451916		385447602	1760496750	153638038				325038685550	214741438950	89262944450		91440847500	12317506350	102418707850		118683214400	11713313350
	104.5			391006550	460473020	901702174		1167280508	3421875078	2918850028		5022757732	1695958304	1172754400		1985938814	2982988768	3029094874				1088002186	1861206040	1191691426		1895075240	3625717186	8022484252		1664108874	2493068352	1797762204		442454558	1769446292	200847342				361387911850	205614786800	93205790400		95667687900	18324711400	103102912150		127619747050	15300540650
	105.5			312690516	522952156	961003664		1131115450	3449936800	3053222058		4972504224	1696168912	1066487956		1892808220	3036344556	2906633436				1047047306	1834656646	1300386554		1926311780	3436851412	8525459454		1749257134	2457927576	1937312854		504585622	1763336512	258744982				400029615200	197728204750	97487441850		99697284350	26517606550	103824144150		137595026700	19668761350
	106.5			252175898	593909470	1023429864		1097636252	3440487760	3123999796		4880992970	1700671128	964754150		1784488758	3091419780	2773761906				1012152732	1787778198	1409826050		1961298284	3260010434	8851207946		1841342860	2416740606	2071694096		571794318	1744247694	328307960				440365290650	191124937450	102121956050		103533889600	37304791550	104628583800		148672071950	24895229300
	107.5			205604224	673984278	1088721778		1067357288	3396719224	3123816480		4751836142	1709769502	868208420		1667566110	3147428014	2633971342				983267810	1725138878	1519354768		2000330194	3097948470	9003468674		1941259022	2371738376	2198665500		643954354	1714539634	410134660				481540140850	185812453300	107115032050		107181596300	51004954150	105540557350		160859517050	31042743800
	108.5			169847882	763705548	1156613494		1040620860	3323130102	3051239076		4590279662	1723720192	777464136		1548196210	3203488538	2490648386				960350234	1651496592	1628440452		2043836778	2952408354	8994192910		2049730532	2324987236	2316310002		720855952	1676684484	504327676				522448501050	181771344300	112462309050		110644066150	67778359350	106563771750		174096462900	38155336650
	109.5			142438940	863435330	1226848598		1017625612	3225095562	2911175966		4402719956	1742732634	693046914		1431597842	3258644320	2346929636				943380244	1571404844	1736688934		2092393526	2824245994	8840096542		2167262536	2278337746	2423167120		802204524	1633123660	610413124				561768374150	178962205750	118147766050		113924646350	87565861550	107683408000		188237160050	46254956500
	110.5			121468398	973304798	1299195592		998453266	3108421366	2714224088		4196161504	1766971032	615356654		1321797018	3311883678	2205594500				932372076	1488926120	1843850526		2146722010	2713580820	8560076736		2294084806	2233398314	2518330248		887622142	1586156474	727314230				598028004900	177330446300	124142390250		117026767850	110049266000	108868844950		203038011650	55339510100
	111.5			105482078	1093145876	1373460822		983092286	2978933654	2475093622		3977687328	1796555452	544641630		1221594270	3362165216	2068998988				927383020	1407462336	1949817926		2207677064	2619946730	8173627514		2430094004	2191529566	2601498040		976652004	1537863020	853389336				629702439900	176809193900	130403311750		119954514950	134644209550	110076881500		218150219850	65382478700
	112.5			93386400	1222422996	1449497636		971457798	2842140230	2210480404		3754002150	1831562306	480987052		1132690940	3408445396	1939048238				928520352	1329691584	2054616362		2276221628	2542427024	7700105120		2574797364	2153854534	2672976516		1068766076	1490059686	986533902				655332176650	177320612250	136873614300		122713260300	160530715900	111255374350		233121800250	76334145150
	113.5			84369396	1360171246	1527210900		963407752	2702983094	1936866198		3531087096	1872024134	424318286		1055902716	3449707798	1817202246				935946232	1257588070	2158387170		2353389662	2479765196	7158552382		2727263058	2121279714	2733635396		1163375818	1444282768	1124334682				673650599000	178776036800	143483015150		125310273900	186718815200	112347199100		247412318150	88124275550
	114.5			77837752	1504948680	1606556440		958755696	2565686350	1668686218		3313981570	1917928676	374416958		991399716	3484992944	1704507338				949880460	1192497660	2261366156		2440237284	2430450150	6567762948		2886084072	2094522572	2784827776		1259845740	1401794230	1264255110				683703386800	181075397900	150149558850		127755233350	212139325050	113294400950		260422312100	100665920800
	115.5			73368562	1654811358	1687535418		957280720	2433691446	1417145022		3106687438	1969217228	330946700		938931686	3513427366	1601645306				970600834	1135243026	2363858164		2537781874	2392778958	5946315114		3049363312	2074141838	2828285784		1357509324	1363603138	1403826060				684942645250	184106428450	156782383750		130060582650	235745097000	114042338900		271536942150	113859870200
	116.5			70673660	1807319660	1770184030		958735354	2309663616	1189757396		2912176058	2025782318	293484618		898016290	3534250626	1508992614				998440558	1086237440	2466209252		2646928446	2364903070	5312399674		3214727706	2060567850	2866005830		1455686674	1330496762	1540816628				677281560000	187744148900	163285506300		132241710600	256606828650	114543574350		280180271750	127599217300
	117.5			69574344	1959582936	1854559230		962852094	2195549912	990514124		2732471176	2087464766	261554600		868083338	3546838890	1426683184				1033781996	1045592708	2568777720		2768382592	2344864964	4683380550		3379377646	2054131006	2900135922		1553703050	1303076222	1673364774				661101454800	191851084200	169562435850		134316939600	273989857850	114761227000		285873484850	141773498300
	118.5			69984562	2108346764	1940721322		969349286	2092669122	820468964		2568779316	2154050180	234659152		848577308	3550723956	1354669794				1077045882	1013212710	2671905090		2902549844	2330632234	4075136514		3540175420	2055087144	2932874576		1650907426	1281792594	1800055994				637210868150	196278580600	175521305000		136307333950	287403129650	114671538750		288288190900	156271929950
	119.5			71900998	2250122630	2028714366		977936904	2001816304	678521008		2421642370	2225264930	212307500		839025026	3545606756	1292780598				1128674894	988868946	2775888002		3049422824	2320135028	3501314126		3693772236	2063639202	2966387422		1746690114	1266980578	1919947288				606763897450	200869454600	181080101150		138236349500	296617262900	114265442150		287285637500	170985397150
	120.5			75398814	2381354658	2118545376		988322680	1923368302	562204764		2291092670	2300771704	194038710		839076612	3531364694	1240768698				1189110544	972257848	2880951860		3208460134	2311311032	2972658558		3836768420	2079954938	3002743910		1840498576	1258887746	2032541732				571150894450	205462028250	186171530250		140129356950	301653905050	113549029550		282934538550	185806999800
	121.5			80632132	2498612284	2210163172		1000218816	1857380582	468366946		2176796988	2380164752	179439552		848527064	3508052552	1198353748				1258762338	963041774	2987227014		3378464542	2302159900	2496574280		3965896308	2104180726	3043873588		1931850632	1257698170	2137724436				531877535050	209895397550	190747057350		142013073700	302752386350	112542932200		275504045600	200631142000
	122.5			87838352	2598792944	2303437828		1013349336	1803669340	393675820		2078181634	2462964978	168157640		867324224	3475897062	1165255426				1337968594	960876606	3094728204		3557472308	2290806450	2077010246		4078210976	2136451632	3091539222		2020344456	1263549878	2235673254				490448036900	214015576550	194779741900		143914940200	300321665050	111280736800		265433184550	215351320150
	123.5			97345514	2679315566	2398141484		1027457962	1761875804	334959704		1994535366	2548615198	159910808		895566996	3435285538	1141219074				1426948792	965429326	3203338084		3742669802	2275569382	1714685612		4171271292	2176898030	3147322784		2105664944	1276545916	2326757670				448265383100	217681988750	198265618100		145862473100	294885805650	109806658500		253282527600	229856920800
	124.5			109581552	2738285004	2493931412		1042316206	1731511842	289400890		1925090020	2636475928	154493990		933495930	3386749404	1126034086				1525748318	976388788	3312795594		3930356862	2255030150	1407597720		4243293396	2225649026	3212619918		2187586294	1296759122	2411437400				406556850500	220773677850	201223533200		147882621400	287030169950	108172749000		239676777950	244029469250
	125.5			125083958	2774609856	2590336136		1057731266	1711987508	254622818		1869080756	2725822288	151784892		981476734	3330943554	1119545640				1634177682	993472660	3422690038		4115977194	2228095190	1151705050		4293261148	2282832958	3288638596		2265970802	1324230908	2490169536				366328139900	223194602050	203693525550		150001145800	277353680800	106435935600		225247660950	257738867150
	126.5			144507650	2788061012	2686745492		1073553220	1702622190	228707854		1825788730	2815842700	151749732		1039976010	3268622742	1121660310				1751749804	1016433046	3532461630		4294233434	2194044412	941663090		4320982672	2348575206	3376398308		2340764198	1358964446	2563330124				328344977200	224877464400	205733970600		152242033550	266430438900	104655161300		210585114400	270840221250
	127.5			168628034	2779265484	2782405530		1089681018	1702641714	210176518		1794569302	2905640218	154450130		1109527568	3200616264	1132345886				1877620646	1045062808	3641409184		4459297200	2152559700	771507150		4327088562	2422993508	3476726900		2411987878	1400912920	2631153528				293137858100	225785705950	207417824550		154626955850	254782043050	102888843950		196201941850	283171884650
	128.5			198335354	2749637712	2876419110		1106066802	1711164342	197950710		1774868668	2994237404	160052088		1190686980	3127802130	1151625534				2010539954	1079204014	3748705358		4605112616	2103729188	635211004		4312974056	2506190978	3590253032		2479728628	1449963588	2693691016				261023867500	225913512750	208828343800		157174769650	242860407500	101192800900		182513795450	294555304800
	129.5			234615606	2701257984	2967753048		1122718234	1727179182	191315970		1766231352	3080585672	168837748		1283971804	3051081908	1179566196				2148820026	1118759438	3853419512		4725776692	2048025838	527089986		4280693832	2598247018	3717393216		2544126452	1505918738	2750788684				232139107250	225283924700	210054649800		159901062350	231039803600	99618710600		169833466950	304797179100
	130.5			278513102	2636713012	3055252472		1139698590	1749521184	189892090		1768300438	3163579894	181220362		1389785212	2971357198	1216261006				2290330608	1163707394	3954547766		4815964068	1986261946	442050634		4232822604	2699206320	3858333204		2605361136	1568474884	2802083984				206475870900	223945341050	211187457450		162817737000	219616258750	98213114300		158376529550	313694258300
	131.5			331070282	2558916768	3137662780		1157124596	1776847614	193617442		1780811858	3242078878	197762478		1508321740	2889508556	1261805446				2432527208	1214119700	4051049266		4871350538	1919524092	375710708		4172297126	2809066244	4013004390		2663638208	1637201862	2847019680				183919906600	221966863000	212315203500		165932635500	208812258100	97016910400		148274531300	321040895900
	132.5			393242408	2470929772	3213659346		1175162130	1807621470	202749884		1803583494	3314931902	219196926		1639455806	2806377442	1316267110				2572517686	1270182154	4141887116		4888983132	1849095158	324423158		4102255312	2927762894	4181056704		2719174814	1711523836	2884873542				164284529550	219432985650	213520719800		169249199200	198784798750	96065256700		139592021850	326639131950
	133.5			465788244	2375792836	3281884478		1194019996	1840107708	217885454		1836499428	3381011038	246449314		1782616640	2722751516	1379649220				2707168336	1332216572	4226071878		4867546786	1776371144	285237810		4025886208	3055156320	4361830162		2772186086	1790704416	2914801742				147339700250	216438145400	214878508300		172766169500	189635136150	95387781500		132344363000	330310740150
	134.5			549142962	2276387160	3340990788		1213942086	1872387920	239994580		1879489314	3439248360	280659896		1936657146	2639353436	1451848664				2833245830	1400703358	4302705108		4807489582	1702780428	255829370		3946301224	3191015400	4554327924		2822872328	1873838194	2935893286				132835306550	213081561650	216452601950		176477333500	181418933550	95009000050		126514185300	331910307300
	135.5			643285474	2175327890	3389689352		1235198288	1902398104	270473360		1932502516	3488676504	323201352		2099729084	2556833104	1532610060				2947586230	1476303586	4371020226		4710988264	1629712032	234412862		3866433074	3335003042	4757194256		2871407412	1959850884	2947232238				120518704450	209462704950	218294948600		180371324400	174155911850	94948843900		122065243050	331338107050
	136.5			747618058	2074893418	3426800604		1258074430	1927992112	311204112		1995476648	3528470466	375687592		2269181674	2475763130	1621478412				3047277446	1559879708	4430418012		4581759262	1558457672	219660354		3788964870	3486662486	4968701004		2917928588	2047509880	2947963816				110147087650	205677599650	220444227900		184431489450	167838438500	95223224200		118953129900	328551352500
	137.5			860879810	1976988668	3451305316		1282861516	1947030382	364613462		2068300102	3557987996	439967232		2441504672	2396637204	1717754010				3129838176	1652514198	4480494306		4424742840	1490170164	210626824		3716288522	3645405526	5186746378		2962527880	2135446326	2937359946				101495521950	201816049950	222925009650		188635839850	162438779200	95844569650		117132798450	323572411100
	138.5			981115354	1883137720	3462392710		1309844406	1957489658	433707710		2150768362	3576805684	518094196		2612338544	2319870964	1820454316				3193375292	1755525548	4521058074		4245704564	1425838768	206688654		3650489012	3810503602	5408869406		3005245202	2222188940	2914879628				94361554650	197959777650	225747176700		192957100600	157914942350	96822298750		116563094500	316492787400
	139.5			1105715352	1794499424	3459502582		1339290006	1957585340	522053388		2242534440	3584747844	612267472		2776572078	2245804914	1928288322				3236703042	1870480992	4552138680		4050805928	1366280202	207495298		3593349642	3981082634	5632282882		3046063232	2306208642	2880219566				88567260600	194181385250	228905563000		197362875750	154215193350	98163201900		117208617550	307472105900
	140.5			1231535586	1711899234	3442358500		1371434958	1945894502	633657474		2343054354	3581905624	724732842		2928540760	2174708946	2039649204				3259411628	1999205038	4573982114		3846194222	1312142886	212932872		3546372704	4156122466	5853926412		3084904136	2385971906	2833351154				83959472350	190544013900	232379789600		201815945350	151281400400	99871725150		119039225300	296731911450
	141.5			1355088482	1635870752	3410989490		1406472726	1921465402	772690174		2451529612	3568644404	857642210		3062326868	2106788036	2152630430				3261878672	2143782352	4587036728		3637652036	1263921264	223097184		3510810086	4334461624	6070539862		3121628094	2459999664	2774540914				80408793250	187101542450	236134317700		206274705100	149051419700	101950157200		122027459050	284544751150
	142.5			1472787478	1566701526	3365738352		1444540044	1883899138	942990604		2566849850	3545598448	1012870982		3172145984	2042188688	2265069104				3245224034	2306552676	4591929794		3430332232	1221976932	238272990		3487698860	4514807912	6278755646		3156033714	2526927714	2704352870				77807849100	183899176000	240118766050		210693755750	147460740600	104398730450		126144138750	271219598050
	143.5			1581214174	1504478772	3307255676		1485702678	1833391478	1147312310		2687540134	3513652846	1191801004		3252786820	1981005816	2374617720				3211215068	2490094338	4589436850		3228588596	1186563440	258915526		3477897764	4695755060	6475206550		3187860282	2585564214	2623632922				76069101450	180974283900	244268563000		215024641750	146443603850	107215651850		131352386200	257085113600
	144.5			1677373242	1449132074	3236479592		1529940620	1770727516	1386312836		2811718814	3473913862	1395085036		3300055842	1923289752	2478842310				3162134642	2697191548	4580446052		3035898412	1157852188	285629730		3482121328	4875805310	6656643950		3216791834	2634939788	2533476846				75122435650	178357368750	248506010850		219216731750	145933784850	110397080800		137600416700	242472449650
	145.5			1758902134	1400471170	3154602464		1577132962	1697227974	1657376018		2937072996	3427669826	1622417114		3311169376	1869053154	2575341242				3100627328	2930779382	4565920006		2854863278	1135957350	319142134		3500969300	5053397476	6820059812		3242463062	2674346414	2435184882				74912653350	176073072350	252741837850		223218224200	145865204950	113937073300		144813590100	227699231800
	146.5			1824210972	1358217970	3063026594		1627043012	1614652678	1953470622		3060859292	3376345392	1872339598		3285036904	1818277608	2661875556				3029539790	3193859016	4546857318		2687268822	1120958386	360260132		3534949764	5226939606	6962804920		3264466932	2703362180	2330206906				75396937000	174141148050	256877289000		226977253150	146172497200	117827506800		152886426450	213056081100
	147.5			1872540436	1322032662	2963311896		1679304388	1525072366	2262365818		3179937350	3321452452	2142120000		3222391416	1770919858	2736499112				2951769956	3489375046	4524255914		2534182666	1112919180	409813942		3584494936	5394845010	7082695410		3282363976	2721860308	2220082640				76542313750	172577351200	260806775050		230443061550	146791616700	122057998500		161675532250	198796583500
	148.5			1903938948	1291534246	2857118910		1733409224	1430723860	2566590252		3290842190	3264541040	2427727198		3125744332	1726917504	2797675814				2870136244	3820046704	4499079684		2396071648	1111903266	468578012		3649969128	5555570188	7178100256		3295693076	2730002330	2106381416				78323126850	171394215850	264421048150		233567202200	147660545850	126615823600		170994586600	185131104850
	149.5			1919171908	1266316190	2746150748		1788699786	1333864714	2844474688		3389898582	3207153236	2723926770		2999169370	1686194182	2844371900				2787274178	4188146158	4472229598		2272922882	1117984880	537171684		3731668708	5707652910	7248003520		3303983586	2728216622	1990645534				80718514850	170601701550	267610819150		236304722950	148720107550	131485834850		180612633550	172224369400
	150.5			1919583270	1245958036	2632097382		1844365086	1236642036	3072415566		3473376560	3150782504	3024500064		2847946080	1648664184	2876113826				2705563516	4595220314	4444519930		2164357616	1131255760	615943198		3829814178	5849748676	7292037114		3306768534	2717164706	1874340502				83709911000	170207703000	270270675300		238615289550	149914865550	136650379150		190256825700	160196332400
	AVG			8.61908e+08	8.98677e+08	1.32244e+09		8.49804e+08	1.32227e+09	8.01713e+08		3.56368e+09	1.91761e+09	1.47087e+09		1.74274e+09	2.5326e+09	1.93107e+09				1.49281e+09	9.79676e+08	1.64851e+09		1.95619e+09	2.09942e+09	1.69385e+09		1.79318e+09	1.89035e+09	2.05753e+09		1.04107e+09	1.03755e+09	9.49448e+08				1.77692e+11	1.569e+11	1.05406e+11		8.47346e+10	8.58969e+10	7.03549e+10		9.82533e+10	9.44646e+10
	Net AVG				1.02767e+09				9.91263e+08				2.31739e+09				2.0688e+09						1.37366e+09				1.91649e+09				1.91369e+09				1.00936e+09						1.46666e+11				80328763400				1.08164e+11
				AVG
	Control-1	1.02767e+09
	Control-2	9.91263e+08
	Control-3	2.31739e+09		1.60128e+09
	Control-4	2.0688e+09					Control	1.60128e+09
							CD36siRNA	1.5533e+09
							OxLDL	1.0322e+11
	CD36 SiRNA-1	1.37366e+09					OxLDL+CD36siRNA	1.70936e+10
	CD36 SiRNA-2	1.91649e+09
	CD36 SiRNA-3	1.91369e+09		1.5533e+09
	CD36 SiRNA-4	1.00936e+09
	OxLDL-1	1.46666e+11
	OxLDL-2	80328763400		1.0322e+11
	OxLDL-3	1.08164e+11
	OxLDL-4	7.77211e+10
	OxLDL+ CD36 SiRNA-1	1.52294e+10
	OxLDL+ CD36 SiRNA-2	9.18791e+09		1.70936e+10
	OxLDL+ CD36 SiRNA-3	3.43187e+10
	OxLDL+ CD36 SiRNA-4	9.6385e+09
[truncated: 16 more columns]
