# Supplementary material for: Contribution of adipocyte Na/K-ATPase α1/CD36 signaling induced exosome secretion in response to oxidized LDL
Source: Front Cardiovasc Med. 2023 Apr 27;10:1046495. doi: 10.3389/fcvm.2023.1046495 (PMC10174328; doi:10.3389/fcvm.2023.1046495)
Supplement: Supplementary file 3 [file Datasheet3.zip › WB CD36/Quantification of CD36.xlsx]

## Sheet: Sheet1
Gel-1
				Area	CD-36	Ratio	Normalized		Area	GAPDH
CTR			CTR-1	0.05	73.27	0.718122	0.966532		0.09	102.03
CTR			CTR-2	0.05	74.67	0.712024	0.958325		0.09	104.87
siRNA CTR			CD36 SiRNA-1	0.05	54.88	0.559258	0.752715		0.09	98.13
siRNA CTR		Gel-1	CD36 SiRNA-2	0.05	55.41	0.674744	0.908149		0.09	82.12
OxLDL			oxLDL-1	0.05	90.13	0.983845	1.32417		0.09	91.61
OxLDL			oxLDL-2	0.05	81.79	1.01565	1.36698		0.09	80.53
siRNA OxLDL			CD36 SiRNA+oxLDL-1	0.05	52.53	0.699188	0.941049		0.09	75.13
siRNA OxLDL			CD36 SiRNA+oxLDL-2	0.05	50.54	0.72231	0.972168		0.09	69.97
																		CTR	siRNA CTR	OxLDL	siRNA OxLDL
																		0.966532	0.752715	1.32417	0.941049
Gel-1																		0.958325	0.908149	1.36698	0.972168
				Area	CD-36	Ratio	Normalized		Area	GAPDH								1.06381	0.732726	1.2768	0.635771
CTR			CTR-3	0.09	87.9	0.790397	1.06381		0.1	111.21								1.01133	0.770738	1.14508	0.864328
CTR			CTR-4	0.09	79.95	0.75141	1.01133		0.1	106.4
siRNA CTR		Gel-2	CD36 SiRNA-3	0.09	49.59	0.544407	0.732726		0.1	91.09								1	0.791082	1.27826	0.853329
siRNA CTR			CD36 SiRNA-4	0.09	45.56	0.57265	0.770738		0.1	79.56
OxLDL			oxLDL-3	0.09	95.51	0.948649	1.2768		0.1	100.68
OxLDL			oxLDL-4	0.09	86.72	0.85078	1.14508		0.1	101.93
siRNA OxLDL			CD36 SiRNA+oxLDL-3	0.09	41.63	0.47237	0.635771		0.1	88.13
siRNA OxLDL			CD36 SiRNA+oxLDL-4	0.09	50.54	0.642186	0.864328		0.1	78.7
				Average of Controls
				0.742988
