# Supplementary material for: Contribution of adipocyte Na/K-ATPase α1/CD36 signaling induced exosome secretion in response to oxidized LDL
Source: Front Cardiovasc Med. 2023 Apr 27;10:1046495. doi: 10.3389/fcvm.2023.1046495 (PMC10174328; doi:10.3389/fcvm.2023.1046495)
Supplement: Supplementary file 4 [file Datasheet4.zip]

Archive with 6 entries (6 files):
- 20220527-MitoNeoD-quantify graphs.pzfx
- __MACOSX/._20220527-MitoNeoD-quantify graphs.pzfx
- Ad Exosomes 24h-CD36 FACS.pzfx
- __MACOSX/._Ad Exosomes 24h-CD36 FACS.pzfx
- Seahorse assay_8282019-normalized.pzfx
- __MACOSX/._Seahorse assay_8282019-normalized.pzfx
