# Supplementary material for: Contribution of adipocyte Na/K-ATPase α1/CD36 signaling induced exosome secretion in response to oxidized LDL
Source: Front Cardiovasc Med. 2023 Apr 27;10:1046495. doi: 10.3389/fcvm.2023.1046495 (PMC10174328; doi:10.3389/fcvm.2023.1046495)
Supplement: Supplementary file 5 [file Datasheet5.zip]

Archive with 90 entries (79 files):
- 20220609-human mac-Ad Exosomes 24h-MitoNeoD.pzfx
- __MACOSX/._20220609-human mac-Ad Exosomes 24h-MitoNeoD.pzfx
- human mac medium ELISA data-Mirza/
- __MACOSX/._human mac medium ELISA data-Mirza
- human mac medium ELISA data-Mirza/2. TNFalpha human 2 individual values.pzfx
- __MACOSX/human mac medium ELISA data-Mirza/._2. TNFalpha human 2 individual values.pzfx
- human mac medium ELISA data-Mirza/.DS_Store
- __MACOSX/human mac medium ELISA data-Mirza/._.DS_Store
- human mac medium ELISA data-Mirza/3. MCP1 human exosome.pzfx
- __MACOSX/human mac medium ELISA data-Mirza/._3. MCP1 human exosome.pzfx
- human mac medium ELISA data-Mirza/4. IL1Beta human exosome.xlsx
- __MACOSX/human mac medium ELISA data-Mirza/._4. IL1Beta human exosome.xlsx
- human mac medium ELISA data-Mirza/1. IL6 human 2 individual values.pzfx
- __MACOSX/human mac medium ELISA data-Mirza/._1. IL6 human 2 individual values.pzfx
- human mac medium ELISA data-Mirza/1. IL6 human 2 individual values.xlsx
- __MACOSX/human mac medium ELISA data-Mirza/._1. IL6 human 2 individual values.xlsx
- human mac medium ELISA data-Mirza/4. IL1Beta human exosome.pzfx
- __MACOSX/human mac medium ELISA data-Mirza/._4. IL1Beta human exosome.pzfx
- human mac medium ELISA data-Mirza/3. MCP1 human exosome.xlsx
- __MACOSX/human mac medium ELISA data-Mirza/._3. MCP1 human exosome.xlsx
- human mac medium ELISA data-Mirza/2. TNFalpha human 2 individual values.xlsx
- __MACOSX/human mac medium ELISA data-Mirza/._2. TNFalpha human 2 individual values.xlsx
- human medium ELISA/
- __MACOSX/._human medium ELISA
- human medium ELISA/TNFalpha human.pzfx
- __MACOSX/human medium ELISA/._TNFalpha human.pzfx
- human medium ELISA/IL6 Human Exosome.pzfx
- __MACOSX/human medium ELISA/._IL6 Human Exosome.pzfx
- WB-MSC adipocytes Exosomes/
- __MACOSX/._WB-MSC adipocytes Exosomes
- WB-MSC adipocytes Exosomes/Final Adipocytes derived from MSCs-Results.pptx
- __MACOSX/WB-MSC adipocytes Exosomes/._Final Adipocytes derived from MSCs-Results.pptx
- WB-MSC adipocytes Exosomes/.DS_Store
- __MACOSX/WB-MSC adipocytes Exosomes/._.DS_Store
- WB-MSC adipocytes Exosomes/Raw images/
- __MACOSX/WB-MSC adipocytes Exosomes/._Raw images
- WB-MSC adipocytes Exosomes/Tiff/
- __MACOSX/WB-MSC adipocytes Exosomes/._Tiff
- WB-MSC adipocytes Exosomes/Raw images/Actin/
- __MACOSX/WB-MSC adipocytes Exosomes/Raw images/._Actin
- WB-MSC adipocytes Exosomes/Raw images/CD63/
- __MACOSX/WB-MSC adipocytes Exosomes/Raw images/._CD63
- WB-MSC adipocytes Exosomes/Raw images/TSG/
- __MACOSX/WB-MSC adipocytes Exosomes/Raw images/._TSG
- WB-MSC adipocytes Exosomes/Tiff/Actin/
- __MACOSX/WB-MSC adipocytes Exosomes/Tiff/._Actin
- WB-MSC adipocytes Exosomes/Tiff/CD63/
- __MACOSX/WB-MSC adipocytes Exosomes/Tiff/._CD63
- WB-MSC adipocytes Exosomes/Tiff/TSG/
- __MACOSX/WB-MSC adipocytes Exosomes/Tiff/._TSG
- WB-MSC adipocytes Exosomes/Raw images/Actin/Actin-M3.tif
- __MACOSX/WB-MSC adipocytes Exosomes/Raw images/Actin/._Actin-M3.tif
- WB-MSC adipocytes Exosomes/Raw images/Actin/Actin-M1.tif
- __MACOSX/WB-MSC adipocytes Exosomes/Raw images/Actin/._Actin-M1.tif
- WB-MSC adipocytes Exosomes/Raw images/Actin/Actin-M6.tif
- __MACOSX/WB-MSC adipocytes Exosomes/Raw images/Actin/._Actin-M6.tif
- WB-MSC adipocytes Exosomes/Raw images/CD63/CD63-M1tif.tif
- __MACOSX/WB-MSC adipocytes Exosomes/Raw images/CD63/._CD63-M1tif.tif
- WB-MSC adipocytes Exosomes/Raw images/CD63/CD63-M3.tif
- __MACOSX/WB-MSC adipocytes Exosomes/Raw images/CD63/._CD63-M3.tif
- WB-MSC adipocytes Exosomes/Raw images/CD63/CD63-M7.tif
- __MACOSX/WB-MSC adipocytes Exosomes/Raw images/CD63/._CD63-M7.tif
- WB-MSC adipocytes Exosomes/Raw images/CD63/CD63-M5.tif
- __MACOSX/WB-MSC adipocytes Exosomes/Raw images/CD63/._CD63-M5.tif
- WB-MSC adipocytes Exosomes/Raw images/TSG/TSG-M2.tif
- __MACOSX/WB-MSC adipocytes Exosomes/Raw images/TSG/._TSG-M2.tif
- WB-MSC adipocytes Exosomes/Raw images/TSG/TSGM8.tif
- __MACOSX/WB-MSC adipocytes Exosomes/Raw images/TSG/._TSGM8.tif
- WB-MSC adipocytes Exosomes/Raw images/TSG/TSG-M6.2.tif
- __MACOSX/WB-MSC adipocytes Exosomes/Raw images/TSG/._TSG-M6.2.tif
- WB-MSC adipocytes Exosomes/Tiff/Actin/Actin- M6 MSCs Sample 07-22-22.tif
- __MACOSX/WB-MSC adipocytes Exosomes/Tiff/Actin/._Actin- M6 MSCs Sample 07-22-22.tif
- WB-MSC adipocytes Exosomes/Tiff/Actin/Actin - M3 MSCs Sample 07-27-22.tif
- __MACOSX/WB-MSC adipocytes Exosomes/Tiff/Actin/._Actin - M3 MSCs Sample 07-27-22.tif
- WB-MSC adipocytes Exosomes/Tiff/Actin/Actin- M1 MSCs Sample 07-25-22.tif
- __MACOSX/WB-MSC adipocytes Exosomes/Tiff/Actin/._Actin- M1 MSCs Sample 07-25-22.tif
- WB-MSC adipocytes Exosomes/Tiff/CD63/CD63 - M3 MSCs Sample 07-21-22.tif
- __MACOSX/WB-MSC adipocytes Exosomes/Tiff/CD63/._CD63 - M3 MSCs Sample 07-21-22.tif
- WB-MSC adipocytes Exosomes/Tiff/CD63/CD63 - M1- MSCs Sample 07-08-22.tif
- __MACOSX/WB-MSC adipocytes Exosomes/Tiff/CD63/._CD63 - M1- MSCs Sample 07-08-22.tif
- WB-MSC adipocytes Exosomes/Tiff/CD63/CD63 - M7 MSCs Sample 07-26-22.tif
- __MACOSX/WB-MSC adipocytes Exosomes/Tiff/CD63/._CD63 - M7 MSCs Sample 07-26-22.tif
- WB-MSC adipocytes Exosomes/Tiff/CD63/CD63- M5 MSCs Sample 07-22-22.tif
- __MACOSX/WB-MSC adipocytes Exosomes/Tiff/CD63/._CD63- M5 MSCs Sample 07-22-22.tif
- WB-MSC adipocytes Exosomes/Tiff/TSG/TSG - M2- MSCs Sample 07-08-22.tif
- __MACOSX/WB-MSC adipocytes Exosomes/Tiff/TSG/._TSG - M2- MSCs Sample 07-08-22.tif
- WB-MSC adipocytes Exosomes/Tiff/TSG/TSG- M8 LT.2-  MSCs Sample 08-02-22.tif
- __MACOSX/WB-MSC adipocytes Exosomes/Tiff/TSG/._TSG- M8 LT.2-  MSCs Sample 08-02-22.tif
- WB-MSC adipocytes Exosomes/Tiff/TSG/TSG - M6.2-  MSCs Sample 07-28-22.tif
- __MACOSX/WB-MSC adipocytes Exosomes/Tiff/TSG/._TSG - M6.2-  MSCs Sample 07-28-22.tif
