# Supplementary material for: Contribution of adipocyte Na/K-ATPase α1/CD36 signaling induced exosome secretion in response to oxidized LDL
Source: Front Cardiovasc Med. 2023 Apr 27;10:1046495. doi: 10.3389/fcvm.2023.1046495 (PMC10174328; doi:10.3389/fcvm.2023.1046495)
Supplement: Supplementary file 5 [file Datasheet5.zip › human mac medium ELISA data-Mirza/4. IL1Beta human exosome.xlsx]

## Sheet: Magellan Sheet 3
<>	1	2	3	4	5	6	7	8	9	10	11	12
A	0.1407	0.02814	0.2629	0.1265	0.1241	0.1374	0.1461	0.1302	0.1362	0.1397	0.1638
B	0.2861	0.05722	0.3025	0.1679	0.1361	0.1445	0.1777	0.1473	0.1458	0.1456	0.1764
C	0.4582	0.09164	0.3416	0.1444	0.2131	0.1261	0.1174	0.1261	0.1345	0.1754	0.2291
D	0.8037	0.16074		Exo-oxLDL-pNaK				Exo-pNaK
E	1.521	0.3042
F	2.5288	0.50576	0.1182	0.1156	0.1087	0.1252	0.1163	0.1218	0.1281	0.1237	0.1337
G	3.6708	0.73416	0.1113	0.1192	0.1145	0.1218	0.1122	0.1233	0.1339	0.1473	0.19
H	3.6725	0.74132	0.1303	0.123	0.1208	0.1272	0.1243	0.1289	0.1341	0.1424	0.2015
				Exo-control				Exo-oxLDL
																	OD- blnk	conc	conc*2	OD	conc	conc*2	OD	conc	conc*2	OD	conc	conc*2	OD	conc	conc*2
	Std1	Std2	Std2-blnk	std conc													0.1182	22.5032	45.0063	0.1156	22.0224	44.0448	0.1218	23.1763	46.3525	0.1265	24.0681	48.1361	0.1302	24.7805	49.561
	0.1407	0.02814	0	0													0.1113	21.2373	42.4746	0.1192	22.6893	45.3785	0.1233	23.4593	46.9185	0.1679	32.5613	65.1226	0.1473	28.192	56.384
	0.2861	0.05722	0.02908	7.8125													0.1303	24.7999	49.5998	0.123	23.4025	46.8051	0.1289	24.5291	49.0583	0.1444	27.5997	55.1994	0.1261	23.9916	47.9832
	0.4582	0.09164	0.0635	15.625																0.1087	20.7685	41.5371	0.1281	24.375	48.75	0.1241	23.6108	47.2216	0.1362	25.9553	51.9105
	0.8037	0.16074	0.1326	31.25																0.1145	21.8204	43.6408	0.1339	25.5021	51.0042	0.1361	25.9355	51.871	0.1458	27.8849	55.7698
	1.521	0.3042	0.27606	62.5																0.1208	22.9884	45.9768	0.1341	25.5414	51.0827	0.2131	43.1424	86.2847	0.1345	25.62	51.2399
	2.5288	0.50576	0.47762	125																0.1252	23.8199	47.6398	0.1237	23.535	47.07	0.1374	26.1931	52.3862	0.1397	26.6516	53.3033
	3.6708	0.73416	0.70602	250																0.1218	23.1763	46.3525	0.1473	28.192	56.384	0.1445	27.62	55.24	0.1456	27.8441	55.6882
																				0.1272	24.2021	48.4043	0.1424	27.1945	54.3889	0.1261	23.9916	47.9832	0.1754	34.2225	68.4451
																				0.1163	22.1514	44.3028	0.1337	25.4628	50.9257	0.1461	27.9462	55.8924	0.1638	31.6691	63.3382
																				0.1122	21.4006	42.8012	0.19	37.5642	75.1284	0.1777	34.7395	69.479	0.1764	34.4469	68.8937
																				0.1243	23.6488	47.2976	0.2015	40.2966	80.5932	0.1174	22.3548	44.7095	0.2291	47.2151	94.4303
																				Exo-control			Exo-oxLDL			Exo-oxLDL-pNaK			Exo-pNaK
	OD	OD- blnk	conc	conc*2	OD	OD- blnk	conc	conc*2	OD	OD- blnk	conc	conc*2	OD	OD- blnk	conc	conc*2			pg/ml	control	Exo-control	Exo-oxLDL	Exo-oxLDL-pNaK	Exo-pNaK
	0.1156	0.08746	29.2116	58.4233	0.1218	0.09366	31.2824	62.5649	0.1265	0.09836	32.8522	65.7045	0.1302	0.10206	34.088	68.1761			n1	45.0063	45.4095	47.4431	56.1527	51.3094
	0.1192	0.09106	30.414	60.8281	0.1233	0.09516	31.7834	63.5669	0.1679	0.13976	46.6798	93.3597	0.1473	0.11916	39.7994	79.5989			n2	42.4746	43.7182	50.279	61.7924	52.9734
	0.123	0.09486	31.6832	63.3665	0.1289	0.10076	33.6538	67.3077	0.1444	0.11626	38.8308	77.6617	0.1261	0.09796	32.7186	65.4373			n3	49.5998	47.4655	52.6143	51.8698	59.1455
	0.1087	0.08056	26.907	53.8141	0.1281	0.09996	33.3866	66.7733	0.1241	0.09596	32.0506	64.1013	0.1362	0.10806	36.092	72.1841			n4		44.8005	68.8824	56.6937	75.5541
	0.1145	0.08636	28.8442	57.6885	0.1339	0.10576	35.3238	70.6477	0.1361	0.10796	36.0586	72.1173	0.1458	0.11766	39.2984	78.5969
	0.1208	0.09266	30.9484	61.8969	0.1341	0.10596	35.3906	70.7813	0.2131	0.18496	61.7766	123.553	0.1345	0.10636	35.5242	71.0485
	0.1252	0.09706	32.418	64.8361	0.1237	0.09556	31.917	63.8341	0.1374	0.10926	36.4928	72.9857	0.1397	0.11156	37.261	74.5221
	0.1218	0.09366	31.2824	62.5649	0.1473	0.11916	39.7994	79.5989	0.1445	0.11636	38.8642	77.7285	0.1456	0.11746	39.2316	78.4633
	0.1272	0.09906	33.086	66.1721	0.1424	0.11426	38.1628	76.3257	0.1261	0.09796	32.7186	65.4373	0.1754	0.14726	49.1848	98.3697
	0.1163	0.08816	29.4454	58.8909	0.1337	0.10556	35.257	70.5141	0.1461	0.11796	39.3986	78.7973	0.1638	0.13566	45.3104	90.6209
	0.1122	0.08406	28.076	56.1521	0.19	0.16186	54.0612	108.122	0.1777	0.14956	49.953	99.9061	0.1764	0.14826	49.5188	99.0377
	0.1243	0.09616	32.1174	64.2349	0.2015	0.17336	57.9022	115.804	0.1174	0.08926	29.8128	59.6257	0.2291	0.20096	67.1206	134.241
	Exo-control				Exo-oxLDL				Exo-oxLDL-pNaK				Exo-pNaK
