# Supplementary material for: Contribution of adipocyte Na/K-ATPase α1/CD36 signaling induced exosome secretion in response to oxidized LDL
Source: Front Cardiovasc Med. 2023 Apr 27;10:1046495. doi: 10.3389/fcvm.2023.1046495 (PMC10174328; doi:10.3389/fcvm.2023.1046495)
Supplement: Supplementary file 5 [file Datasheet5.zip › human mac medium ELISA data-Mirza/1. IL6 human 2 individual values.xlsx]

## Sheet: Magellan Sheet 3
<>	1	2	3	4	5	6	7	8	9	10	11	12
A	0.07	0.068	2.2015	0.0683	0.0681	0.0718	0.0754	0.0715	0.0798	0.0938	0.078
B	0.1488	0.1192	2.1554	0.0726	0.0708	0.0777	0.1005	0.0712	0.0736	0.079	0.0773
C	0.1829	0.1669	2.3154	0.0858	0.0838	0.0911	0.1268	0.073	0.0774	0.0754	0.1086
D	0.2801	0.2634		Exo-oxLDL-pNaK				Exo-pNaK
E	0.4603	0.4347
F	0.8195	0.7409	0.0723	0.0696	0.0734	0.0705	0.0761	0.0745	0.0753	0.0798	0.0953
G	1.3471	1.3382	0.0859	0.0803	0.0838	0.0704	0.0986	0.1412	0.082	0.1029	0.116
H	2.2541	2.1581	0.0839	0.0976	0.0788	0.08	0.0912	0.0819	0.0829	0.0951	0.0968
				Exo-control				Exo-oxLDL
	OD	OD-blnk
	0.068	0	0
	0.1192	0.0512	7.5
	0.1669	0.0989	15
	0.2634	0.1954	31
	0.4347	0.3667	62
	0.7409	0.6729	125
	1.3382	1.2702	250
	2.1581	2.0901	500
	y=223x
	OD	OD-blnk	conc	x10	OD	OD-blnk	conc	x10	OD	OD-blnk	conc	x10	OD	OD-blnk	conc	x10	OD	OD-blnk	conc	x10
	0.0696	0.0016	0.3568	3.568	0.0745	0.0065	1.4495	14.495	0.0683	0.0003	0.0669	0.669	0.0715	0.0035	0.7805	7.805	0.0723	0.0043	0.9589	9.589
	0.0803	0.0123	2.7429	27.429	0.1412	0.0732	16.3236	163.236	0.0726	0.0046	1.0258	10.258	0.0712	0.0032	0.7136	7.136	0.0859	0.0179	3.9917	39.917
	0.0976	0.0296	6.6008	66.008	0.0819	0.0139	3.0997	30.997	0.0858	0.0178	3.9694	39.694	0.073	0.005	1.115	11.15	0.0839	0.0159	3.5457	35.457
	0.0734	0.0054	1.2042	12.042	0.0753	0.0073	1.6279	16.279	0.0681	0.0001	0.0223	0.223	0.0798	0.0118	2.6314	26.314
	0.0838	0.0158	3.5234	35.234	0.082	0.014	3.122	31.22	0.0708	0.0028	0.6244	6.244	0.0736	0.0056	1.2488	12.488
	0.0788	0.0108	2.4084	24.084	0.0829	0.0149	3.3227	33.227	0.0838	0.0158	3.5234	35.234	0.0774	0.0094	2.0962	20.962
	0.0705	0.0025	0.5575	5.575	0.0798	0.0118	2.6314	26.314	0.0718	0.0038	0.8474	8.474	0.0938	0.0258	5.7534	57.534
	0.0704	0.0024	0.5352	5.352	0.1029	0.0349	7.7827	77.827	0.0777	0.0097	2.1631	21.631	0.079	0.011	2.453	24.53
	0.08	0.012	2.676	26.76	0.0951	0.0271	6.0433	60.433	0.0911	0.0231	5.1513	51.513	0.0754	0.0074	1.6502	16.502
	0.0761	0.0081	1.8063	18.063	0.0953	0.0273	6.0879	60.879	0.0754	0.0074	1.6502	16.502	0.078	0.01	2.23	22.3
	0.0986	0.0306	6.8238	68.238	0.116	0.048	10.704	107.04	0.1005	0.0325	7.2475	72.475	0.0773	0.0093	2.0739	20.739
	0.0912	0.0232	5.1736	51.736	0.0968	0.0288	6.4224	64.224	0.1268	0.0588	13.1124	131.124	0.1086	0.0406	9.0538	90.538
	Exo-control				Exo-oxLDL				Exo-oxLDL-pNaK				Exo-pNAK				control
	pg/ml	control	Exo-control	Exo-oxLDL	Exo-oxLDL-pNaK	Exo-pNaK
	n1	9.589	32.335	69.576	16.8737	8.697
	n2	39.917	23.7867	26.9087	13.9003	19.9213
	n3	35.457	12.5623	54.858	27.206	32.8553
	n4		46.0123	77.381	73.367	44.5257
