# Supplementary material for: Contribution of adipocyte Na/K-ATPase α1/CD36 signaling induced exosome secretion in response to oxidized LDL
Source: Front Cardiovasc Med. 2023 Apr 27;10:1046495. doi: 10.3389/fcvm.2023.1046495 (PMC10174328; doi:10.3389/fcvm.2023.1046495)
Supplement: Supplementary file 5 [file Datasheet5.zip › human mac medium ELISA data-Mirza/3. MCP1 human exosome.xlsx]

## Sheet: Magellan Sheet 3
<>	1	2	3	4	5	6	7	8	9	10	11	12
A	0.0961	0.0694	2.4888	1.1498	0.7034	1.2422	1.1204	0.844	0.4534	0.9792	1.1238
B	0.0916	0.0906	2.5227	1.1976	0.6508	1.1632	0.9265	0.7735	0.4422	0.8023	1.0687
C	0.1187	0.1059	2.4225	1.2774	0.6324	1.1619	1.1136	0.7462	0.4201	0.8823	1.0181
D	0.1649	0.1446		Exo-oxLDL-pNaK				Exo-pNaK
E	0.2597	0.2295
F	0.4136	0.3873	0.8885	1.248	0.9906	1.03	0.8782	0.7155	0.52	0.6423	0.896
G	0.7068	0.6012	0.9179	1.1353	0.9895	0.9947	0.8633	0.7082	0.4334	0.5824	0.7927
H	1.4294	1.3825	0.9902	1.2045	0.9785	1.1436	0.8619	0.7623	0.536	0.639	1.0271
				Exo-control				Exo-oxLDL
	0.0694	0	0
	0.0906	0.0212	7.8125
	0.1059	0.0365	15.625
	0.1446	0.0752	31.25
	0.2295	0.1601	62.5
	0.3873	0.3179	125
	0.6012	0.5318	250
	1.3825	1.3131	500
	OD	OD-blnk	conc														OD	OD-blnk	conc
	1.248	1.1786	456.118		0.7155	0.6461	250.041		1.1498	1.0804	418.115		0.844	0.7746	299.77		0.8885	0.8191	316.992
	1.1353	1.0659	412.503		0.7082	0.6388	247.216		1.1976	1.1282	436.613		0.7735	0.7041	272.487		0.9179	0.8485	328.37
	1.2045	1.1351	439.284		0.7623	0.6929	268.152		1.2774	1.208	467.496		0.7462	0.6768	261.922		0.9902	0.9208	356.35
	0.9906	0.9212	356.504		0.52	0.4506	174.382		0.7034	0.634	245.358		0.4534	0.384	148.608
	0.9895	0.9201	356.079		0.4334	0.364	140.868		0.6508	0.5814	225.002		0.4422	0.3728	144.274
	0.9785	0.9091	351.822		0.536	0.4666	180.574		0.6324	0.563	217.881		0.4201	0.3507	135.721
	1.03	0.9606	371.752		0.6423	0.5729	221.712		1.2422	1.1728	453.874		0.9792	0.9098	352.093
	0.9947	0.9253	358.091		0.5824	0.513	198.531		1.1632	1.0938	423.301		0.8023	0.7329	283.632
	1.1436	1.0742	415.715		0.639	0.5696	220.435		1.1619	1.0925	422.798		0.8823	0.8129	314.592
	0.8782	0.8088	313.006		0.896	0.8266	319.894		1.1204	1.051	406.737		1.1238	1.0544	408.053
	0.8633	0.7939	307.239		0.7927	0.7233	279.917		0.9265	0.8571	331.698		1.0687	0.9993	386.729
	0.8619	0.7925	306.697		1.0271	0.9577	370.63		1.1136	1.0442	404.105		1.0181	0.9487	367.147
	Exo-control				Exo-oxLDL				Exo-oxLDL-pNaK				Exo-pNaK
	pg/ml	control	Exo-control	Exo-oxLDL	Exo-oxLDL-pNaK	Exo-pNaK
	n1	316.992	435.968	255.136	440.741	278.06
	n2	328.37	354.802	165.275	229.414	142.867
	n3	356.35	381.853	213.559	433.324	316.772
	n4		308.981	323.48	380.847	387.31
