# Supplementary material for: Contribution of adipocyte Na/K-ATPase α1/CD36 signaling induced exosome secretion in response to oxidized LDL
Source: Front Cardiovasc Med. 2023 Apr 27;10:1046495. doi: 10.3389/fcvm.2023.1046495 (PMC10174328; doi:10.3389/fcvm.2023.1046495)
Supplement: Supplementary file 5 [file Datasheet5.zip › human mac medium ELISA data-Mirza/2. TNFalpha human 2 individual values.xlsx]

## Sheet: Magellan Sheet 3
<>	1	2	3	4	5	6	7	8	9	10	11	12
A	0.1586	0.1091	1.4068	0.1367	0.1672	0.1506	0.1365	0.1817	0.1872	0.1637	0.144
B	0.2557	0.1497	1.4922	0.1319	0.2059	0.1392	0.1304	0.1479	0.1394	0.1574	0.1378
C	0.2873	0.1651	1.8307	0.1292	0.1891	0.1264	0.1384	0.1413	0.1479	0.1896	0.1367
D	0.3704	0.2039		Exo-oxLDL-pNaK				Exo-pNaK
E	0.6354	0.3509
F	0.9372	0.5225	0.1433	0.1288	0.1377	0.1359	0.1232	0.1352	0.1682	0.1769	0.1286
G	1.3414	0.8901	0.1396	0.1693	0.1956	0.1281	0.1185	0.1401	0.1651	0.1529	0.1815
H	1.5443	1.402	0.1568	0.1351	0.2341	0.1592	0.1134	0.1562	0.1963	0.1655	0.1401
				Exo-control				Exo-oxLDL
	0.1091	0
	0.1497	7.25
	0.1651	15.5
	0.2039	31.25
	0.3509	62.5
	0.5225	125
	0.8901	250
	1.402	500
	y=315x
															pg/ml		pg/ml		pg/ml		pg/ml		pg/ml
														control	concentration	Exo-control	concentration	Exo-oxLDL	concentration	Exo-oxLDL-pNaK	concentration	Exo-pNaK	concentration
	0.1288	40.572		0.1352	42.588		0.1367	43.0605		0.1817	57.2355			0.1433	9.97982	0.1288	6.49547	0.1352	8.02736	0.1367	8.38778	0.1817	19.4433
	0.1693	53.3295	45.486	0.1401	44.1315	45.3075	0.1319	41.5485	41.769	0.1479	46.5885	49.4445		0.1396	9.08606	0.1693	16.3499	0.1401	9.20665	0.1319	7.23629	0.1479	11.0954
	0.1351	42.5565		0.1562	49.203		0.1292	40.698		0.1413	44.5095			0.1568	13.2678	0.1351	8.00336	0.1562	13.1207	0.1292	6.59093	0.1413	9.49631
	0.1377	43.3755		0.1682	52.983		0.1672	52.668		0.1872	58.968					0.1377	8.62835	0.1682	16.0773	0.1672	15.8296	0.1872	20.8268
	0.1956	61.614	59.577	0.1651	52.0065	55.608	0.2059	64.8585	59.031	0.1394	43.911	49.8225				0.1956	22.9534	0.1651	15.3103	0.2059	25.5833	0.1394	9.03784
	0.2341	73.7415		0.1963	61.8345		0.1891	59.5665		0.1479	46.5885					0.2341	32.9098	0.1963	23.1313	0.1891	21.3064	0.1479	11.0954
	0.1359	42.8085		0.1769	55.7235		0.1506	47.439		0.1637	51.5655					0.1359	8.19549	0.1769	18.2416	0.1506	11.7525	0.1637	14.9646
	0.1281	40.3515	44.436	0.1529	48.1635	52.0065	0.1392	43.848	43.701	0.1574	49.581	53.6235				0.1281	6.32849	0.1529	12.3136	0.1392	8.98963	0.1574	13.4149
	0.1592	50.148		0.1655	52.1325		0.1264	39.816		0.1896	59.724					0.1592	13.8567	0.1655	15.4091	0.1264	5.92346	0.1896	21.4327
	0.1232	38.808		0.1286	40.509		0.1365	42.9975		0.144	45.36					0.1232	5.16286	0.1286	6.44775	0.1365	8.33969	0.144	10.1493
	0.1185	37.3275	37.2855	0.1815	57.1725	47.271	0.1304	41.076	42.5565	0.1378	43.407	43.9425				0.1185	4.05005	0.1815	19.3931	0.1304	6.87755	0.1378	8.65242
	0.1134	35.721		0.1401	44.1315		0.1384	43.596		0.1367	43.0605					0.1134	2.84834	0.1401	9.20665	0.1384	8.79688	0.1367	8.38778
																mean	11.3152		13.8238		11.3012		13.1664
	OD	OD-blnk	conc
	0.1091	0	0
	0.1497	0.0406	7.25
	0.1651	0.056	15.5													pg/ml	control	Exo-control	Exo-oxLDL	Exo-oxLDL-pNaK	Exo-pNaK
	0.2039	0.0948	31.25													n1	9.97982	10.2829	10.1183	7.405	13.345
	0.3509	0.2418	62.5													n2	9.08606	21.4972	18.1729	20.9064	13.6534
	0.5225	0.4134	125													n3	13.2678	9.46024	15.3214	8.88853	16.6041
	0.8901	0.781	250													n4		4.02042	11.6825	8.00471	9.06315
	1.402	1.2929	500
	0.1288	0.0197	7.1117		0.1352	0.0261	9.4221		0.1367	0.0276	9.9636		0.1817	0.0726	26.2086
	0.1693	0.0602	21.7322		0.1401	0.031	11.191		0.1319	0.0228	8.2308		0.1479	0.0388	14.0068
	0.1351	0.026	9.386		0.1562	0.0471	17.0031		0.1292	0.0201	7.2561		0.1413	0.0322	11.6242
	0.1377	0.0286	10.3246		0.1682	0.0591	21.3351		0.1672	0.0581	20.9741		0.1872	0.0781	28.1941
	0.1956	0.0865	31.2265		0.1651	0.056	20.216		0.2059	0.0968	34.9448		0.1394	0.0303	10.9383
	0.2341	0.125	45.125		0.1963	0.0872	31.4792		0.1891	0.08	28.88		0.1479	0.0388	14.0068
	0.1359	0.0268	9.6748		0.1769	0.0678	24.4758		0.1506	0.0415	14.9815		0.1637	0.0546	19.7106
	0.1281	0.019	6.859		0.1529	0.0438	15.8118		0.1392	0.0301	10.8661		0.1574	0.0483	17.4363
	0.1592	0.0501	18.0861		0.1655	0.0564	20.3604		0.1264	0.0173	6.2453		0.1896	0.0805	29.0605
	0.1232	0.0141	5.0901		0.1286	0.0195	7.0395		0.1365	0.0274	9.8914		0.144	0.0349	12.5989
	0.1185	0.0094	3.3934		0.1815	0.0724	26.1364		0.1304	0.0213	7.6893		0.1378	0.0287	10.3607
	0.1134	0.0043	1.5523		0.1401	0.031	11.191		0.1384	0.0293	10.5773		0.1367	0.0276	9.9636
